# Supplementary material for: Spatial scaling of soil microbial co‐occurrence networks in a fragmented landscape
Source: mLife. 2023 Jun 26;2(2):209–15. doi: 10.1002/mlf2.12073 (PMC10989968; doi:10.1002/mlf2.12073)
Supplement: Supplementary file 2 — Table S1 Potential keystone bacterial OTUs on each island. Table S2 The network status of each potential keystone bacterial OTUs on each island. Table S3 Potential keystone fungal OTUs on each island. Table S4 The network status of each potential keystone fungal OTUs on each island. Table S5 Brief information of 28 studied islands. [file MLF2-2-209-s003.xlsx]

## Sheet: ReadMe
Supplementary Tables
Table S1 Potential keystone bacterial OTUs on each island.
Table S2 The network status of each potential keystone bactieral OTUs on each island.
Table S3 Potential keystone fungal OTUs on each island.
Table S4 The network status of each potential keystone fungal OTUs on each island.
Table S5 Brief information of 28 studied islands.

## Sheet: Table S1
Table S1 Potential keystone bacterial OTUs on each island.
Island ID OTU ID	2	3	4	5	6	7	8	9	10	11	12	13	14	15	16	17	18	19	20	21	22	23	24	25	26	27	28	29	total	Kingdom	Phylum	Class	Order	Family	genus
OTU791	1	1	0	0	1	1	1	1	1	1	0	1	1	0	1	0	0	0	1	1	1	1	1	1	1	0	1	1	20	Bacteria	Proteobacteria	Alphaproteobacteria	Rhodospirillales	Acetobacteraceae
OTU1027	0	0	0	1	1	0	1	1	1	1	1	1	1	1	0	0	1	0	0	1	0	1	1	1	1	1	1	1	19	Bacteria	Proteobacteria	Gammaproteobacteria	Xanthomonadales	Xanthomonadaceae	Rhodanobacter
OTU1546	0	0	0	1	1	1	1	0	0	0	1	0	0	1	1	1	1	0	1	1	1	1	1	1	1	1	1	1	19	Bacteria	Proteobacteria	Deltaproteobacteria	Oligoflexales	0319-6G20	0319-6G20_ge
OTU795	0	1	0	0	1	0	0	1	1	1	0	0	1	1	0	0	0	1	0	1	1	1	1	1	1	1	1	1	17	Bacteria	Proteobacteria	Betaproteobacteria	Nitrosomonadales	Nitrosomonadaceae	uncultured
OTU19567	0	1	0	1	1	0	0	0	1	1	0	0	0	1	0	1	1	1	0	1	1	1	1	0	1	1	0	1	16	Bacteria	Proteobacteria	Alphaproteobacteria	Rhizobiales	Xanthobacteraceae
OTU4827	0	0	1	0	0	0	1	1	0	1	1	1	1	1	1	0	0	0	1	1	0	0	0	1	1	1	1	1	16	Bacteria	Proteobacteria	Alphaproteobacteria	Caulobacterales	Caulobacteraceae
OTU1024	0	0	0	0	0	0	1	1	0	0	0	0	1	1	0	1	0	1	0	1	1	0	1	1	1	1	1	1	14	Bacteria	Acidobacteria	Subgroup_5	Subgroup_5_or	Subgroup_5_fa	Subgroup_5_ge
OTU15767	0	0	0	0	0	0	1	1	0	0	1	0	0	1	0	0	0	1	0	1	1	1	1	1	1	1	1	1	14	Bacteria	Acidobacteria	Subgroup_2	Subgroup_2_or	Subgroup_2_fa	Subgroup_2_ge
OTU36648	0	0	0	0	0	0	1	1	1	0	1	0	0	0	1	0	1	0	0	1	1	1	1	1	0	1	1	1	14	Bacteria	Proteobacteria	Alphaproteobacteria	Rhizobiales	Rhizobiales_Incertae_Sedis	Rhizomicrobium
OTU3816	0	0	0	0	0	0	0	0	0	1	1	0	1	1	0	1	0	1	1	0	1	1	1	1	1	1	1	0	14	Bacteria	Actinobacteria	Acidimicrobiia	Acidimicrobiales	uncultured	uncultured_ge
OTU16532	0	1	0	0	0	0	0	0	0	0	0	1	1	1	0	1	0	1	0	1	1	1	0	1	1	1	0	1	13	Bacteria	Planctomycetes	Planctomycetacia	Planctomycetales	Planctomycetaceae	uncultured
OTU6498	0	0	0	0	0	0	0	1	0	1	1	0	0	1	0	1	1	0	0	1	0	1	1	0	0	1	1	1	12	Bacteria	Proteobacteria	Betaproteobacteria	Burkholderiales	Burkholderiaceae	Burkholderia-Paraburkholderia
OTU797	0	0	0	0	0	0	0	1	0	0	0	1	1	0	1	0	1	0	0	1	0	1	1	1	1	0	1	1	12	Bacteria	Proteobacteria	Deltaproteobacteria	Myxococcales	Polyangiaceae	Sorangium
OTU991	0	1	0	0	1	0	1	1	0	1	0	0	0	1	1	0	0	0	0	1	1	1	1	0	0	0	0	1	12	Bacteria	Actinobacteria	Thermoleophilia	Gaiellales	uncultured	uncultured_ge
OTU19365	1	0	0	0	0	0	0	0	0	0	0	1	0	1	1	1	1	0	0	0	0	1	1	0	1	1	0	1	11	Bacteria	Acidobacteria	Subgroup_2	Subgroup_2_or	Subgroup_2_fa	Subgroup_2_ge
OTU11081	0	0	0	1	0	0	0	0	0	1	0	0	0	0	0	0	1	0	0	0	1	1	1	1	1	0	1	1	10	Bacteria	Verrucomicrobia	Spartobacteria	Chthoniobacterales	Xiphinematobacteraceae	Candidatus_Xiphinematobacter
OTU1187	0	0	0	0	0	0	0	0	0	0	0	0	0	0	1	0	0	1	1	1	1	0	0	1	1	1	1	1	10	Bacteria	Bacteria_unclassified	Bacteria_unclassified	Bacteria_unclassified	Bacteria_unclassified
OTU16336	0	0	0	0	0	0	0	0	0	0	0	0	0	0	0	0	1	0	0	1	1	1	1	1	1	1	1	1	10	Bacteria	Proteobacteria	Gammaproteobacteria	Xanthomonadales	uncultured	uncultured_ge
OTU24661	0	0	0	0	0	0	0	0	0	0	0	1	0	0	1	0	0	0	0	1	1	1	1	1	1	0	1	1	10	Bacteria	Acidobacteria	Subgroup_6	Subgroup_6_or	Subgroup_6_fa	Subgroup_6_ge
OTU4100	0	0	0	0	0	0	1	0	0	1	1	1	0	0	0	1	0	0	0	1	1	0	0	1	0	0	1	1	10	Bacteria	Planctomycetes	Planctomycetacia	Planctomycetales	Planctomycetaceae	uncultured
OTU4529	0	0	0	1	0	0	1	0	0	0	1	0	0	0	1	0	0	1	0	0	1	1	1	1	1	0	0	0	10	Bacteria	Verrucomicrobia	Spartobacteria	Chthoniobacterales	DA101_soil_group	DA101_soil_group_ge
OTU721	0	0	1	0	0	1	0	0	0	0	0	0	1	1	0	1	0	0	0	0	1	0	0	1	0	1	1	1	10	Bacteria	Proteobacteria	Gammaproteobacteria	Legionellales	Coxiellaceae	Aquicella
OTU1122	0	0	0	1	0	0	0	0	0	0	0	0	0	1	0	0	1	0	0	0	1	1	1	1	0	0	1	1	9	Bacteria	Proteobacteria	Alphaproteobacteria	Caulobacterales	Caulobacteraceae	Phenylobacterium
OTU14579	0	0	0	0	0	0	0	0	1	0	0	0	0	1	1	0	0	1	0	0	1	1	1	1	0	1	0	0	9	Bacteria	Acidobacteria	Acidobacteria	Acidobacteriales	Acidobacteriaceae_(Subgroup_1)
OTU1620	0	0	0	1	1	0	0	0	1	0	0	0	0	1	0	0	0	1	0	1	1	0	1	0	1	0	0	0	9	Bacteria	Planctomycetes	Phycisphaerae	Tepidisphaerales	Tepidisphaeraceae	Tepidisphaeraceae_ge
OTU27910	0	0	0	0	0	0	0	0	0	0	0	1	0	0	0	0	0	0	0	1	1	1	1	1	0	1	1	1	9	Bacteria	Chloroflexi	Ktedonobacteria	Ktedonobacterales	Thermosporotrichaceae	uncultured
OTU10805	0	0	0	0	1	0	0	0	0	1	0	0	1	0	0	0	0	0	0	0	0	1	1	1	0	1	0	1	8	Bacteria	Proteobacteria	Alphaproteobacteria	Rhodospirillales	DA111	DA111_ge
OTU13866	0	0	0	0	0	0	0	0	0	0	0	0	0	0	0	1	1	0	1	0	1	0	0	1	1	1	1	0	8	Bacteria	Chloroflexi	Ktedonobacteria	Ktedonobacterales	Ktedonobacterales_unclassified
OTU20421	0	0	0	0	0	0	0	0	0	0	0	0	0	0	0	1	0	0	0	1	1	1	1	0	1	1	0	1	8	Bacteria	Acidobacteria	Subgroup_2	Subgroup_2_or	Subgroup_2_fa	Subgroup_2_ge
OTU2218	0	0	1	0	0	0	0	0	0	0	0	0	1	1	0	0	1	0	0	0	1	0	1	0	1	1	0	0	8	Bacteria	Bacteria_unclassified	Bacteria_unclassified	Bacteria_unclassified	Bacteria_unclassified
OTU2346	0	0	0	0	0	0	0	1	0	0	0	0	0	0	0	0	1	1	0	0	1	1	0	1	0	0	1	1	8	Bacteria	Proteobacteria	Alphaproteobacteria	Rhodospirillales	Acetobacteraceae
OTU30436	0	0	0	0	0	0	0	0	0	0	1	0	0	1	0	0	1	0	1	0	0	0	0	1	1	0	1	1	8	Bacteria	Planctomycetes	Planctomycetacia	Planctomycetales	Planctomycetaceae
OTU4156	0	0	0	0	0	0	0	0	0	0	1	0	0	0	1	0	0	0	0	0	0	1	1	1	1	1	1	0	8	Bacteria	Proteobacteria	Deltaproteobacteria	Myxococcales	Polyangiaceae
OTU940	0	0	0	1	0	0	0	0	1	0	0	0	0	0	0	0	1	1	0	1	0	1	1	0	0	1	0	0	8	Bacteria	Actinobacteria	Thermoleophilia	Solirubrobacterales	Elev-16S-1332	Elev-16S-1332_ge
OTU1019	0	1	0	0	1	0	0	0	1	0	0	0	0	1	0	0	0	1	0	1	0	1	0	0	0	0	0	0	7	Bacteria	Chloroflexi	Ktedonobacteria	Ktedonobacterales	HSB_OF53-F07	HSB_OF53-F07_ge
OTU11372	0	0	0	0	0	0	0	0	0	0	0	0	0	0	0	0	0	0	0	1	0	1	1	1	1	0	1	1	7	Bacteria	Acidobacteria	Solibacteres	Solibacterales	Solibacteraceae_(Subgroup_3)	Candidatus_Solibacter
OTU1203	0	0	0	0	0	0	0	0	0	0	0	0	0	0	0	0	0	0	1	0	1	1	0	1	1	0	1	1	7	Bacteria	Armatimonadetes	Armatimonadia	Armatimonadales	Armatimonadales_fa	Armatimonadales_ge
OTU15888	0	0	0	0	0	0	0	0	0	0	0	0	0	0	1	0	0	0	0	1	1	0	1	0	1	1	0	1	7	Bacteria	Bacteroidetes	Sphingobacteriia	Sphingobacteriales	Chitinophagaceae
OTU17193	0	0	0	0	0	0	0	1	0	0	1	0	0	1	0	0	1	0	0	0	0	1	1	0	1	0	0	0	7	Bacteria	Proteobacteria	Gammaproteobacteria	Xanthomonadales	uncultured	uncultured_ge
OTU1794	0	0	0	0	0	0	0	0	0	0	0	0	0	0	1	0	0	0	0	1	1	0	0	1	1	1	0	1	7	Bacteria	Actinobacteria	Actinobacteria	Streptosporangiales	Thermomonosporaceae	Actinomadura
OTU37970	0	0	0	0	0	0	0	0	0	0	0	0	0	0	1	0	0	0	0	1	1	1	0	1	0	1	1	0	7	Bacteria	Chloroflexi	Ktedonobacteria	Ktedonobacterales	HSB_OF53-F07	HSB_OF53-F07_ge
OTU5099	0	0	0	0	0	0	0	0	0	0	0	0	0	0	0	0	0	0	0	1	1	1	1	1	0	0	1	1	7	Bacteria	Planctomycetes	Planctomycetacia	Planctomycetales	Planctomycetaceae	Isosphaera
OTU5233	0	0	0	0	0	0	0	0	0	1	0	0	0	1	0	0	0	0	1	0	1	0	0	1	1	0	0	1	7	Bacteria	Acidobacteria	Solibacteres	Solibacterales	Solibacteraceae_(Subgroup_3)	Candidatus_Solibacter
OTU5874	0	0	0	0	1	0	0	0	0	0	0	0	0	0	0	0	0	0	0	1	0	1	0	1	1	1	1	0	7	Bacteria	Proteobacteria	Gammaproteobacteria	Xanthomonadales	Xanthomonadales_Incertae_Sedis	Acidibacter
OTU6234	0	1	0	0	0	0	0	0	1	0	0	0	1	0	0	1	0	1	0	0	0	1	0	0	0	1	0	0	7	Bacteria	Proteobacteria	Deltaproteobacteria	Myxococcales	Haliangiaceae	Haliangium
OTU944	0	0	0	0	0	0	0	0	1	0	0	0	0	0	0	1	0	1	0	1	0	1	1	0	1	0	0	0	7	Bacteria	Chloroflexi	Ktedonobacteria	Ktedonobacterales	HSB_OF53-F07	HSB_OF53-F07_ge
OTU9938	0	0	0	0	0	0	0	0	0	0	1	0	0	0	1	0	0	0	0	1	0	0	1	0	1	1	1	0	7	Bacteria	Proteobacteria	Betaproteobacteria	Burkholderiales	Burkholderiaceae	Burkholderia-Paraburkholderia
OTU10170	0	0	0	0	0	0	0	0	0	0	0	0	0	0	0	0	0	0	0	1	0	0	1	1	1	0	1	1	6	Bacteria	Proteobacteria	Alphaproteobacteria	Rhodospirillales	DA111	DA111_ge
OTU12882	0	0	0	0	0	0	0	0	0	0	0	0	1	0	0	0	0	1	0	0	0	1	0	0	1	1	0	1	6	Bacteria	Proteobacteria	Alphaproteobacteria	Rhizobiales	Rhizobiales_unclassified
OTU1342	0	0	0	0	0	0	0	0	0	1	0	1	0	0	0	0	0	0	1	1	0	0	0	0	1	0	0	1	6	Bacteria	Planctomycetes	Planctomycetacia	Planctomycetales	Planctomycetaceae	uncultured
OTU1508	0	1	0	0	0	0	1	0	0	0	0	1	0	0	0	0	1	0	1	0	0	0	0	0	0	0	1	0	6	Bacteria	Planctomycetes	Planctomycetacia	Planctomycetales	Planctomycetaceae	uncultured
OTU15094	0	0	0	0	0	0	1	0	1	0	0	0	1	0	0	0	0	0	0	0	1	1	1	0	0	0	0	0	6	Bacteria	Actinobacteria	Actinobacteria	Frankiales	Acidothermaceae	Acidothermus
OTU2095	0	0	0	0	0	0	1	0	0	0	1	0	0	1	0	0	0	0	0	0	0	0	0	1	0	0	1	1	6	Bacteria	Chlamydiae	Chlamydiae	Chlamydiales	Parachlamydiaceae	Candidatus_Protochlamydia
OTU2276	0	0	0	0	0	0	0	0	0	0	1	1	0	0	0	1	0	0	1	0	0	0	0	1	0	1	0	0	6	Bacteria	Proteobacteria	Alphaproteobacteria	Rhodospirillales	Rhodospirillales_unclassified
OTU2473	0	0	0	0	0	0	0	0	0	0	0	0	0	0	0	0	1	0	0	0	1	0	1	1	1	0	0	1	6	Bacteria	Chloroflexi	Ktedonobacteria	Ktedonobacterales	Ktedonobacterales_unclassified
OTU4127	0	0	0	0	0	0	0	0	0	0	0	0	1	0	0	0	0	0	0	0	0	1	1	0	1	1	0	1	6	Bacteria	Planctomycetes	Planctomycetacia	Planctomycetales	Planctomycetaceae	uncultured
OTU5565	0	0	0	0	0	0	0	1	0	0	0	1	0	0	1	0	0	0	0	0	1	1	0	0	0	1	0	0	6	Bacteria	Planctomycetes	Planctomycetacia	Planctomycetales	Planctomycetaceae
OTU794	0	0	0	0	0	0	0	0	0	0	0	0	0	0	0	0	0	0	0	1	0	1	1	1	1	0	0	1	6	Bacteria	Proteobacteria	Alphaproteobacteria	Rhodospirillales	Rhodospirillales_Incertae_Sedis	Reyranella
OTU922	0	0	0	1	0	0	0	0	0	0	0	0	0	0	0	0	0	0	0	1	0	1	1	0	1	0	0	1	6	Bacteria	Planctomycetes	Planctomycetacia	Planctomycetales	Planctomycetaceae	uncultured
OTU9713	0	0	0	0	0	0	0	0	0	0	0	0	0	0	0	1	0	1	0	1	0	0	0	0	0	1	1	1	6	Bacteria	Proteobacteria	Alphaproteobacteria	Rhodospirillales	Acetobacteraceae
OTU1029	0	0	0	1	0	0	0	0	0	0	1	0	0	1	1	1	0	0	0	0	0	0	0	0	0	0	0	0	5	Bacteria	Proteobacteria	Deltaproteobacteria	Myxococcales	mle1-27	mle1-27_ge
OTU1183	0	0	0	0	0	1	0	0	0	0	1	0	0	1	0	0	0	0	0	0	0	1	0	1	0	0	0	0	5	Bacteria	Proteobacteria	Alphaproteobacteria	Rickettsiales	SM2D12	SM2D12_ge
OTU1319	0	0	0	0	0	0	0	0	0	0	1	0	0	1	0	0	0	0	1	0	0	1	0	0	0	1	0	0	5	Bacteria	Planctomycetes	Planctomycetacia	Planctomycetales	Planctomycetaceae	Gemmata
OTU1420	0	0	0	0	0	0	0	0	0	0	0	0	1	0	1	0	0	0	0	0	0	1	0	1	0	0	0	1	5	Bacteria	Actinobacteria	Acidimicrobiia	Acidimicrobiales	uncultured	uncultured_ge
OTU1456	0	0	0	0	0	0	0	0	0	0	0	0	0	0	1	0	1	0	0	0	1	0	0	0	0	1	0	1	5	Bacteria	Bacteroidetes	Sphingobacteriia	Sphingobacteriales	uncultured	uncultured_ge
OTU1495	0	0	0	0	0	0	0	0	0	0	0	1	0	0	0	0	1	0	0	0	0	0	0	0	1	0	1	1	5	Bacteria	Proteobacteria	Proteobacteria_unclassified	Proteobacteria_unclassified	Proteobacteria_unclassified
OTU1717	0	0	0	0	0	0	0	1	0	0	0	0	0	0	1	0	0	0	0	1	0	0	1	0	1	0	0	0	5	Bacteria	Armatimonadetes	Armatimonadia	Armatimonadales	Armatimonadales_fa	Armatimonadales_ge
OTU18396	0	0	0	0	0	0	1	0	0	0	1	1	0	0	0	0	0	0	0	0	0	0	0	1	1	0	0	0	5	Bacteria	Actinobacteria	Actinobacteria	Frankiales	Acidothermaceae	Acidothermus
OTU1855	0	0	0	0	0	0	0	0	0	0	0	0	0	0	0	0	0	0	0	0	1	0	1	1	0	1	0	1	5	Bacteria	Planctomycetes	Planctomycetacia	Planctomycetales	Planctomycetaceae	uncultured
OTU23477	0	0	1	0	0	0	0	0	0	0	0	1	0	0	0	0	0	0	0	0	1	0	0	1	0	0	0	1	5	Bacteria	Chloroflexi	Ktedonobacteria	Ktedonobacteria_unclassified	Ktedonobacteria_unclassified
OTU24241	0	0	0	0	0	0	0	0	0	0	0	0	0	0	1	0	0	1	0	0	0	1	0	1	1	0	0	0	5	Bacteria	Proteobacteria	Alphaproteobacteria	Rhizobiales	KF-JG30-B3	KF-JG30-B3_ge
OTU29675	0	0	0	0	0	0	0	0	0	1	0	0	1	0	1	0	0	0	1	0	0	1	0	0	0	0	0	0	5	Bacteria	Acidobacteria	Subgroup_2	Subgroup_2_or	Subgroup_2_fa	Subgroup_2_ge
OTU29795	0	0	0	0	0	0	0	0	0	0	0	0	1	0	1	0	0	0	0	0	0	0	1	1	0	0	1	0	5	Bacteria	Verrucomicrobia	Spartobacteria	Chthoniobacterales	Xiphinematobacteraceae	Candidatus_Xiphinematobacter
OTU31300	0	0	0	0	0	0	0	0	0	0	0	0	0	0	1	0	1	0	0	0	0	0	0	1	0	1	0	1	5	Bacteria	Cyanobacteria	Melainabacteria	Obscuribacterales	Obscuribacterales_fa	Obscuribacterales_ge
OTU31859	0	0	0	0	0	0	1	0	0	0	1	0	0	0	0	1	0	0	0	0	0	0	1	0	0	0	1	0	5	Bacteria	Acidobacteria	Subgroup_2	Subgroup_2_or	Subgroup_2_fa	Subgroup_2_ge
OTU4004	0	0	0	0	0	0	0	0	0	0	0	0	0	1	0	0	1	0	0	1	0	0	0	0	1	0	1	0	5	Bacteria	Acidobacteria	Solibacteres	Solibacterales	Solibacteraceae_(Subgroup_3)	Bryobacter
OTU4338	0	0	0	0	0	0	0	0	0	0	0	0	0	0	0	0	0	0	0	0	1	1	0	0	1	1	1	0	5	Bacteria	Proteobacteria	Alphaproteobacteria	Rhodospirillales	DA111	DA111_ge
OTU4814	0	0	0	0	0	0	0	0	0	0	0	0	0	0	0	0	1	0	0	0	1	0	1	0	0	1	1	0	5	Bacteria	Planctomycetes	Planctomycetacia	Planctomycetales	Planctomycetaceae
OTU5484	0	0	0	0	0	0	0	0	0	0	0	0	0	0	1	0	0	0	0	0	0	1	0	1	0	1	0	1	5	Bacteria	Proteobacteria	Alphaproteobacteria	Rhodospirillales	DA111	DA111_ge
OTU5495	0	0	0	0	0	0	0	0	0	1	0	1	0	0	1	0	0	0	0	0	1	0	0	0	0	1	0	0	5	Bacteria	Verrucomicrobia	Verrucomicrobia_Incertae_Sedis	Unknown_Order	Unknown_Family	Candidatus_Methylacidiphilum
OTU7151	0	0	0	0	0	0	0	0	0	0	0	0	0	1	0	0	0	0	0	0	0	1	0	1	1	1	0	0	5	Bacteria	Planctomycetes	Planctomycetacia	Planctomycetales	Planctomycetaceae	uncultured
OTU8873	0	0	0	0	0	0	0	0	0	0	0	1	0	0	0	0	0	1	0	0	0	0	0	1	1	0	0	1	5	Bacteria	Proteobacteria	Alphaproteobacteria	Rhizobiales	Rhizobiales_Incertae_Sedis	Rhizomicrobium
OTU9960	0	0	0	1	0	0	0	0	0	0	0	0	0	0	0	0	0	0	0	1	0	0	0	0	1	0	1	1	5	Bacteria	Proteobacteria	Betaproteobacteria	Burkholderiales	Oxalobacteraceae
OTU10172	0	0	0	0	0	0	0	0	0	0	1	0	0	0	0	0	0	0	0	0	0	0	1	1	0	1	0	0	4	Bacteria	Acidobacteria	Acidobacteria	Acidobacteriales	Acidobacteriaceae_(Subgroup_1)
OTU10241	0	0	0	0	0	0	0	0	0	0	0	0	1	0	0	0	0	0	0	0	0	0	0	1	1	0	0	1	4	Bacteria	Actinobacteria	Actinobacteria	Actinobacteria_unclassified	Actinobacteria_unclassified
OTU1081	0	0	0	0	1	0	0	0	1	0	0	0	0	0	0	0	0	1	0	0	0	0	0	0	0	1	0	0	4	Bacteria	Proteobacteria	Gammaproteobacteria	Xanthomonadales	uncultured	uncultured_ge
OTU1199	0	0	0	1	0	0	0	0	0	0	0	0	0	0	0	0	0	0	0	0	0	1	0	0	0	0	1	1	4	Bacteria	Proteobacteria	Alphaproteobacteria	Rickettsiales	SM2D12	SM2D12_ge
OTU13312	0	0	0	0	0	0	0	0	0	0	0	0	0	0	0	0	1	0	0	1	0	0	0	0	0	1	1	0	4	Bacteria	Verrucomicrobia	Spartobacteria	Chthoniobacterales	Xiphinematobacteraceae	Candidatus_Xiphinematobacter
OTU14848	0	0	0	0	0	0	0	0	0	1	0	0	0	0	0	0	1	0	0	1	0	1	0	0	0	0	0	0	4	Bacteria	Planctomycetes	Phycisphaerae	Tepidisphaerales	Tepidisphaeraceae	Tepidisphaeraceae_ge
OTU1587	0	0	0	0	0	0	0	0	0	0	0	1	0	0	0	0	1	0	1	0	0	0	0	1	0	0	0	0	4	Bacteria	Actinobacteria	Thermoleophilia	Gaiellales	uncultured	uncultured_ge
OTU16062	0	0	1	0	0	0	0	0	0	0	0	0	0	0	0	0	0	0	0	0	0	1	0	0	0	1	1	0	4	Bacteria	Acidobacteria	Subgroup_2	Subgroup_2_or	Subgroup_2_fa	Subgroup_2_ge
OTU1774	0	0	0	0	0	0	0	0	0	0	0	1	0	0	0	0	0	0	0	1	1	0	1	0	0	0	0	0	4	Bacteria	Proteobacteria	Deltaproteobacteria	Oligoflexales	0319-6G20	0319-6G20_ge
OTU1778	0	0	0	0	1	0	0	0	0	0	1	0	0	0	0	0	0	0	0	0	0	0	0	1	0	0	1	0	4	Bacteria	Verrucomicrobia	Spartobacteria	Chthoniobacterales	Chthoniobacterales_unclassified
OTU18289	0	0	0	0	0	0	0	1	0	1	0	0	0	0	1	0	0	0	0	0	0	0	0	0	0	0	0	1	4	Bacteria	Verrucomicrobia	Spartobacteria	Chthoniobacterales	Chthoniobacteraceae	Chthoniobacter
OTU21020	0	0	1	0	0	0	0	0	0	0	0	0	1	0	0	0	0	0	0	0	1	0	0	0	0	0	0	1	4	Bacteria	Chloroflexi	Ktedonobacteria	Ktedonobacterales	FCPS473	FCPS473_ge
OTU2397	0	0	0	0	0	0	0	0	0	0	0	0	0	0	0	0	0	0	0	0	0	1	1	0	1	0	0	1	4	Bacteria	Planctomycetes	Planctomycetacia	Planctomycetales	Planctomycetaceae	uncultured
OTU26759	0	0	0	0	0	0	0	0	0	0	0	0	0	1	0	1	0	0	1	0	0	0	0	0	0	1	0	0	4	Bacteria	Proteobacteria	Gammaproteobacteria	Xanthomonadales	Xanthomonadales_Incertae_Sedis	Acidibacter
OTU27457	0	0	0	0	0	0	0	0	0	0	0	0	0	0	0	0	0	0	0	0	0	0	0	1	1	1	0	1	4	Bacteria	Acidobacteria	Subgroup_2	Subgroup_2_or	Subgroup_2_fa	Subgroup_2_ge
OTU28950	0	0	0	0	0	0	0	0	0	0	0	0	0	0	1	0	1	0	0	0	0	0	0	0	0	0	1	1	4	Bacteria	Verrucomicrobia	Spartobacteria	Chthoniobacterales	Chthoniobacterales_unclassified
OTU3153	0	0	0	0	0	0	0	0	0	0	0	0	0	0	0	0	0	1	0	1	0	0	0	0	1	1	0	0	4	Bacteria	Verrucomicrobia	Spartobacteria	Chthoniobacterales	DA101_soil_group	DA101_soil_group_ge
OTU38935	0	0	0	0	0	0	0	0	0	0	0	0	0	0	0	0	0	0	0	1	1	0	0	1	0	1	0	0	4	Bacteria	Proteobacteria	Alphaproteobacteria	Rhodospirillales	Acetobacteraceae
OTU4754	0	0	0	0	0	0	0	0	0	0	0	0	0	0	0	1	0	0	0	0	0	0	1	1	0	0	1	0	4	Bacteria	Proteobacteria	Alphaproteobacteria	Rhodospirillales	DA111	DA111_ge
OTU4920	0	0	0	0	0	0	0	0	0	0	0	0	0	0	0	1	0	0	0	1	0	1	0	0	0	0	1	0	4	Bacteria	Proteobacteria	Alphaproteobacteria	Rhodospirillales	DA111	DA111_ge
OTU5623	0	0	0	0	0	0	0	0	0	0	0	0	0	1	0	0	0	0	0	0	1	0	1	0	0	1	0	0	4	Bacteria	Acidobacteria	Solibacteres	Solibacterales	Solibacteraceae_(Subgroup_3)	Candidatus_Solibacter
OTU6206	0	0	0	0	0	0	0	0	0	0	0	0	0	0	0	0	0	0	1	0	0	0	0	1	0	0	1	1	4	Bacteria	Bacteria_unclassified	Bacteria_unclassified	Bacteria_unclassified	Bacteria_unclassified
OTU686	0	0	0	0	0	0	0	0	0	0	0	1	0	0	0	0	0	0	0	1	0	0	0	1	0	0	0	1	4	Bacteria	Planctomycetes	Planctomycetacia	Planctomycetales	Planctomycetaceae	uncultured
OTU700	0	0	0	0	0	0	0	0	1	0	0	0	0	0	0	0	0	0	0	0	1	0	1	1	0	0	0	0	4	Bacteria	Bacteria_unclassified	Bacteria_unclassified	Bacteria_unclassified	Bacteria_unclassified
OTU7855	0	0	0	0	0	0	0	0	0	0	0	0	0	0	0	0	0	0	0	0	0	0	0	0	1	1	1	1	4	Bacteria	Proteobacteria	Deltaproteobacteria	Bdellovibrionales	Bdellovibrionaceae	Bdellovibrio
OTU10330	0	0	0	0	0	0	0	0	0	1	0	0	0	0	0	1	0	0	0	0	0	0	0	1	0	0	0	0	3	Bacteria	Actinobacteria	Actinobacteria	Frankiales	Acidothermaceae	Acidothermus
OTU10709	0	0	0	1	0	0	0	0	1	0	0	0	0	0	0	0	0	0	0	0	0	0	0	1	0	0	0	0	3	Bacteria	Verrucomicrobia	Spartobacteria	Chthoniobacterales	DA101_soil_group	DA101_soil_group_ge
OTU10764	0	0	0	0	0	0	0	0	0	0	0	0	0	0	0	0	0	0	0	0	0	1	0	0	1	1	0	0	3	Bacteria	Proteobacteria	Gammaproteobacteria	Xanthomonadales	Xanthomonadales_Incertae_Sedis	Acidibacter
OTU10778	0	0	0	0	0	0	0	0	0	0	0	0	0	1	0	0	0	0	0	0	1	1	0	0	0	0	0	0	3	Bacteria	Actinobacteria	Actinobacteria	Frankiales	Acidothermaceae	Acidothermus
OTU10962	0	0	0	0	0	0	0	0	0	0	0	1	0	0	0	0	0	0	1	1	0	0	0	0	0	0	0	0	3	Bacteria	Verrucomicrobia	OPB35_soil_group	OPB35_soil_group_or	OPB35_soil_group_fa	OPB35_soil_group_ge
OTU1100	0	0	0	0	0	0	0	0	0	0	0	0	0	0	0	0	1	0	0	0	0	0	1	0	0	0	0	1	3	Bacteria	Planctomycetes	Phycisphaerae	Tepidisphaerales	Tepidisphaeraceae	Tepidisphaeraceae_ge
OTU11154	0	0	0	0	0	0	0	0	0	0	0	0	0	1	0	0	0	0	0	1	1	0	0	0	0	0	0	0	3	Bacteria	Actinobacteria	Actinobacteria	Frankiales	Acidothermaceae	Acidothermus
OTU1127	0	0	0	0	0	0	0	0	1	0	0	0	0	0	0	0	0	0	0	0	0	0	0	0	0	1	0	1	3	Bacteria	Chloroflexi	TK10	TK10_or	TK10_fa	TK10_ge
OTU11361	0	0	0	0	0	0	0	0	0	1	0	1	0	0	0	0	0	1	0	0	0	0	0	0	0	0	0	0	3	Bacteria	Cyanobacteria	Melainabacteria	Obscuribacterales	Obscuribacterales_fa	Obscuribacterales_ge
OTU11464	0	0	0	0	0	0	0	0	0	0	0	0	0	0	0	0	0	0	0	0	0	0	0	1	1	0	0	1	3	Bacteria	Verrucomicrobia	Spartobacteria	Chthoniobacterales	DA101_soil_group	DA101_soil_group_ge
OTU1147	0	0	0	0	0	0	0	0	0	0	0	0	0	0	0	0	0	0	0	1	0	1	0	1	0	0	0	0	3	Bacteria	Bacteria_unclassified	Bacteria_unclassified	Bacteria_unclassified	Bacteria_unclassified
OTU12063	0	0	0	0	0	0	0	0	0	0	0	0	0	0	1	0	0	0	0	0	0	0	0	1	0	0	1	0	3	Bacteria	Acidobacteria	Acidobacteria	Acidobacteriales	Acidobacteriaceae_(Subgroup_1)	uncultured
OTU13119	0	0	0	0	0	0	0	0	0	0	0	0	0	0	0	0	0	0	0	0	1	0	0	0	1	0	1	0	3	Bacteria	Proteobacteria	Gammaproteobacteria	Xanthomonadales	Xanthomonadales_Incertae_Sedis	Acidibacter
OTU13673	0	0	0	0	0	0	0	0	0	0	0	1	0	1	0	0	0	0	0	0	0	0	0	0	1	0	0	0	3	Bacteria	Planctomycetes	Planctomycetacia	Planctomycetales	Planctomycetaceae	Singulisphaera
OTU1397	0	0	0	0	0	0	0	0	0	0	0	0	0	0	0	0	0	0	0	0	0	0	0	0	0	1	1	1	3	Bacteria	Acidobacteria	Subgroup_6	Subgroup_6_or	Subgroup_6_fa	Subgroup_6_ge
OTU14802	0	0	0	0	0	0	0	0	0	0	1	0	0	0	0	0	0	1	0	0	0	0	0	1	0	0	0	0	3	Bacteria	Planctomycetes	Planctomycetacia	Planctomycetales	Planctomycetaceae
OTU1490	0	0	0	0	0	0	0	0	0	0	0	1	0	0	0	0	0	0	0	0	0	1	0	1	0	0	0	0	3	Bacteria	Proteobacteria	Gammaproteobacteria	Legionellales	Coxiellaceae	Aquicella
OTU15267	0	0	0	0	0	0	0	0	0	0	0	1	0	0	0	0	0	0	0	0	1	0	1	0	0	0	0	0	3	Bacteria	Proteobacteria	Alphaproteobacteria	Caulobacterales	Caulobacteraceae
OTU1706	0	0	0	0	0	0	0	0	0	0	0	0	0	0	0	0	1	0	0	1	0	0	0	1	0	0	0	0	3	Bacteria	Planctomycetes	Planctomycetacia	Planctomycetales	Planctomycetaceae	uncultured
OTU1834	0	0	0	0	0	0	0	0	0	0	0	0	0	0	0	0	0	0	0	1	0	0	0	0	0	1	0	1	3	Bacteria	Proteobacteria	Alphaproteobacteria	Rickettsiales	SM2D12	SM2D12_ge
OTU19325	0	0	0	0	0	0	0	0	0	0	1	0	0	0	0	0	0	0	0	0	0	0	0	0	0	1	1	0	3	Bacteria	Verrucomicrobia	Spartobacteria	Chthoniobacterales	DA101_soil_group	DA101_soil_group_ge
OTU1949	0	0	0	0	0	0	0	0	0	0	1	1	0	0	0	0	0	0	0	0	0	0	0	0	1	0	0	0	3	Bacteria	Proteobacteria	Alphaproteobacteria	Caulobacterales	Caulobacteraceae
OTU1988	0	0	0	0	0	0	0	0	0	0	0	0	0	0	0	0	0	0	0	0	1	0	0	0	1	0	1	0	3	Bacteria	Proteobacteria	Deltaproteobacteria	Myxococcales	Archangiaceae	Anaeromyxobacter
OTU2068	0	0	0	0	1	0	0	0	0	0	0	0	0	0	0	0	0	0	0	0	0	0	1	0	0	1	0	0	3	Bacteria	Actinobacteria	Thermoleophilia	Solirubrobacterales	Elev-16S-1332	Elev-16S-1332_ge
OTU2084	0	0	0	0	0	0	1	0	0	0	0	1	0	0	0	0	0	0	0	0	0	0	0	0	1	0	0	0	3	Bacteria	Actinobacteria	Thermoleophilia	Solirubrobacterales	Solirubrobacterales_unclassified
OTU2109	0	0	0	0	0	0	0	0	0	0	0	0	1	0	0	0	0	0	0	0	0	1	0	0	0	0	0	1	3	Bacteria	Planctomycetes	Planctomycetacia	Planctomycetales	Planctomycetaceae	uncultured
OTU22945	0	0	0	0	0	0	0	0	0	0	0	0	0	0	0	0	0	0	0	0	0	1	1	0	0	0	1	0	3	Bacteria	Acidobacteria	Acidobacteria	Acidobacteriales	Acidobacteriaceae_(Subgroup_1)	Acidobacteriaceae_(Subgroup_1)_ge
OTU2790	0	0	0	0	0	0	0	0	0	0	0	1	0	0	0	0	0	0	0	0	0	1	1	0	0	0	0	0	3	Bacteria	Planctomycetes	Planctomycetacia	Planctomycetales	Planctomycetaceae	uncultured
OTU31747	0	0	0	0	0	0	0	0	0	1	0	0	0	0	1	0	0	0	1	0	0	0	0	0	0	0	0	0	3	Bacteria	Acidobacteria	Subgroup_2	Subgroup_2_or	Subgroup_2_fa	Subgroup_2_ge
OTU33425	0	0	0	0	0	0	0	0	0	0	0	0	0	0	0	0	0	0	0	0	0	0	1	0	1	0	0	1	3	Bacteria	Actinobacteria	Actinobacteria	Frankiales	Acidothermaceae	Acidothermus
OTU3891	0	0	0	1	0	0	0	0	0	0	0	0	0	0	0	0	0	0	1	0	1	0	0	0	0	0	0	0	3	Bacteria	Planctomycetes	Planctomycetacia	Planctomycetales	Planctomycetaceae	Pirellula
OTU4434	0	0	0	0	0	0	0	0	0	1	0	0	0	0	0	0	1	0	0	0	0	0	0	0	0	0	1	0	3	Bacteria	Planctomycetes	Phycisphaerae	Tepidisphaerales	Tepidisphaeraceae	Tepidisphaeraceae_ge
OTU4616	0	0	0	0	0	0	0	0	0	0	0	0	0	0	1	0	0	0	0	0	1	1	0	0	0	0	0	0	3	Bacteria	Proteobacteria	Alphaproteobacteria	Rhizobiales	Rhizobiales_Incertae_Sedis	Rhizomicrobium
OTU6146	0	0	0	0	1	0	0	0	0	0	0	0	0	0	0	0	1	0	0	0	0	0	0	0	0	1	0	0	3	Bacteria	Acidobacteria	Subgroup_6	Subgroup_6_or	Subgroup_6_fa	Subgroup_6_ge
OTU684	0	1	0	0	0	0	0	0	1	0	0	0	0	0	0	0	0	1	0	0	0	0	0	0	0	0	0	0	3	Bacteria	Planctomycetes	Planctomycetacia	Planctomycetales	Planctomycetaceae
OTU6880	0	0	0	0	0	0	0	0	0	0	0	0	0	0	0	0	0	0	0	0	1	1	0	0	0	0	1	0	3	Bacteria	Planctomycetes	Planctomycetacia	Planctomycetales	Planctomycetaceae	Singulisphaera
OTU7041	0	0	0	0	0	0	0	0	0	0	0	1	0	0	0	0	0	0	0	0	0	0	1	0	1	0	0	0	3	Bacteria	Acidobacteria	Acidobacteria	Acidobacteriales	Acidobacteriaceae_(Subgroup_1)
OTU7138	0	0	0	0	0	0	0	1	1	0	0	0	0	0	0	0	0	0	0	0	0	0	0	0	0	0	0	1	3	Bacteria	Bacteria_unclassified	Bacteria_unclassified	Bacteria_unclassified	Bacteria_unclassified
OTU7184	0	0	0	0	0	0	0	0	0	1	0	0	0	1	0	0	0	0	0	0	0	0	0	0	1	0	0	0	3	Bacteria	Actinobacteria	Actinobacteria	Frankiales	Acidothermaceae	Acidothermus
OTU796	0	0	0	1	0	0	0	0	0	0	0	0	0	0	0	0	0	1	0	0	0	0	0	0	1	0	0	0	3	Bacteria	Proteobacteria	Deltaproteobacteria	Desulfurellales	Desulfurellaceae	H16
OTU832	0	0	0	1	0	0	0	1	0	0	0	0	0	0	0	0	1	0	0	0	0	0	0	0	0	0	0	0	3	Bacteria	Proteobacteria	Deltaproteobacteria	Oligoflexales	0319-6G20	0319-6G20_ge
OTU1003	0	0	0	0	0	0	0	0	0	0	0	0	0	0	0	0	0	0	0	0	0	0	0	0	0	1	0	1	2	Bacteria	Proteobacteria	Gammaproteobacteria	Gammaproteobacteria_unclassified	Gammaproteobacteria_unclassified
OTU1013	0	0	0	0	0	0	0	0	1	0	0	0	0	0	0	0	0	0	0	0	0	0	0	0	0	0	1	0	2	Bacteria	Planctomycetes	Planctomycetacia	Planctomycetales	Planctomycetaceae
OTU11187	0	0	0	0	0	0	0	0	0	0	0	0	0	0	1	0	0	0	0	0	0	1	0	0	0	0	0	0	2	Bacteria	Acidobacteria	Acidobacteria	Acidobacteriales	Acidobacteriaceae_(Subgroup_1)
OTU11408	0	0	0	0	0	0	1	0	0	1	0	0	0	0	0	0	0	0	0	0	0	0	0	0	0	0	0	0	2	Bacteria	Proteobacteria	Alphaproteobacteria	Rhizobiales	Rhizobiales_unclassified
OTU1142	0	0	0	0	0	0	0	0	0	0	0	0	0	0	0	0	0	0	0	0	0	0	0	1	0	0	0	1	2	Bacteria	Actinobacteria	Acidimicrobiia	Acidimicrobiales	uncultured	uncultured_ge
OTU1148	0	0	0	0	0	0	0	0	0	0	0	0	0	0	0	0	0	0	0	0	0	0	1	0	0	0	1	0	2	Bacteria	Planctomycetes	Planctomycetacia	Planctomycetales	Planctomycetaceae	Gemmata
OTU11744	0	0	0	0	0	0	0	0	0	0	0	0	0	0	0	1	0	0	0	1	0	0	0	0	0	0	0	0	2	Bacteria	Planctomycetes	Planctomycetacia	Planctomycetales	Planctomycetaceae	uncultured
OTU11854	0	0	0	0	0	0	0	0	0	0	0	0	0	0	0	0	0	0	0	1	0	0	0	0	1	0	0	0	2	Bacteria	Proteobacteria	Alphaproteobacteria	Rhodospirillales	DA111	DA111_ge
OTU12394	0	0	0	0	0	0	0	0	0	0	0	0	0	0	0	0	0	0	0	1	0	0	0	0	0	1	0	0	2	Bacteria	Acidobacteria	Solibacteres	Solibacterales	Solibacteraceae_(Subgroup_3)
OTU1242	0	0	0	0	0	0	0	0	0	0	0	0	0	0	1	0	0	0	0	0	0	1	0	0	0	0	0	0	2	Bacteria	Planctomycetes	Planctomycetacia	Planctomycetales	Planctomycetaceae	uncultured
OTU1243	0	0	0	0	0	0	0	0	0	0	0	0	0	1	0	0	0	0	0	0	0	0	0	0	0	0	0	1	2	Bacteria	Planctomycetes	vadinHA49	vadinHA49_or	vadinHA49_fa	vadinHA49_ge
OTU1253	0	0	0	0	0	0	0	0	0	0	0	0	0	0	0	0	0	0	0	0	0	0	0	0	0	1	0	1	2	Bacteria	Proteobacteria	Alphaproteobacteria	Rhodospirillales	Rhodospirillales_unclassified
OTU12683	0	0	0	0	1	0	0	0	0	0	0	0	0	0	0	0	0	0	0	1	0	0	0	0	0	0	0	0	2	Bacteria	Verrucomicrobia	Spartobacteria	Chthoniobacterales	DA101_soil_group	DA101_soil_group_ge
OTU1296	0	0	0	0	1	0	0	0	0	0	0	0	0	0	0	0	0	1	0	0	0	0	0	0	0	0	0	0	2	Bacteria	Proteobacteria	Betaproteobacteria	Betaproteobacteria_unclassified	Betaproteobacteria_unclassified
OTU13199	0	0	0	0	0	0	0	0	0	0	0	0	0	0	0	0	0	0	0	1	0	0	0	0	0	0	0	1	2	Bacteria	Proteobacteria	Alphaproteobacteria	Rhizobiales	Rhizobiales_unclassified
OTU1344	0	0	0	0	0	0	0	0	0	0	0	0	0	0	0	0	0	0	0	0	0	0	0	0	1	0	0	1	2	Bacteria	Planctomycetes	Planctomycetacia	Planctomycetales	Planctomycetaceae	uncultured
OTU13450	0	0	0	0	0	0	0	0	0	0	0	0	0	0	1	0	0	1	0	0	0	0	0	0	0	0	0	0	2	Bacteria	Bacteroidetes	Sphingobacteriia	Sphingobacteriales	Sphingobacteriaceae	Mucilaginibacter
OTU1378	0	0	0	0	0	0	0	0	0	0	0	0	0	0	0	0	1	0	0	1	0	0	0	0	0	0	0	0	2	Bacteria	Proteobacteria	Deltaproteobacteria	Bdellovibrionales	Bdellovibrionaceae	Bdellovibrio
OTU14150	0	0	0	0	0	0	0	0	0	0	0	0	0	0	0	0	0	0	0	0	0	0	0	0	0	0	1	1	2	Bacteria	Planctomycetes	Planctomycetacia	Planctomycetales	Planctomycetaceae
OTU14513	0	0	0	0	0	0	0	0	0	0	0	0	0	0	0	0	0	0	0	0	0	0	1	0	0	1	0	0	2	Bacteria	Planctomycetes	Planctomycetacia	Planctomycetales	Planctomycetaceae
OTU1469	0	0	0	0	0	0	0	0	0	0	0	0	0	0	0	0	0	0	0	0	0	1	0	0	1	0	0	0	2	Bacteria	Acidobacteria	Acidobacteria	Acidobacteriales	Acidobacteriaceae_(Subgroup_1)	uncultured
OTU14819	0	0	0	0	1	0	0	0	0	0	0	0	0	0	0	0	0	0	0	0	0	0	1	0	0	0	0	0	2	Bacteria	Actinobacteria	Thermoleophilia	Solirubrobacterales	Elev-16S-1332	Elev-16S-1332_ge
OTU14929	0	0	0	0	0	0	0	0	0	0	0	0	1	0	0	0	0	0	0	0	0	0	0	0	0	1	0	0	2	Bacteria	Planctomycetes	Planctomycetacia	Planctomycetales	Planctomycetaceae	uncultured
OTU15474	0	0	0	1	0	0	0	0	0	0	0	0	0	0	0	0	0	1	0	0	0	0	0	0	0	0	0	0	2	Bacteria	Proteobacteria	Betaproteobacteria	Burkholderiales	Comamonadaceae
OTU1601	0	0	0	0	0	0	0	0	0	0	0	0	0	0	0	0	1	0	0	0	0	0	0	0	1	0	0	0	2	Bacteria	Planctomycetes	Planctomycetacia	Planctomycetales	Planctomycetaceae	Singulisphaera
OTU16157	0	0	0	0	0	0	0	0	0	0	0	0	0	0	0	0	0	0	0	0	0	0	1	1	0	0	0	0	2	Bacteria	Proteobacteria	Deltaproteobacteria	Bdellovibrionales	Bdellovibrionaceae	Bdellovibrio
OTU16347	0	0	0	0	0	0	0	0	0	0	0	0	0	0	0	0	0	0	0	0	0	0	1	0	1	0	0	0	2	Bacteria	Proteobacteria	Gammaproteobacteria	Xanthomonadales	Xanthomonadales_Incertae_Sedis	Acidibacter
OTU1691	0	0	0	0	0	0	0	0	0	0	0	0	0	1	0	0	0	0	0	0	0	0	0	1	0	0	0	0	2	Bacteria	Proteobacteria	Gammaproteobacteria	Xanthomonadales	Xanthomonadaceae
OTU17528	0	0	0	1	0	0	0	0	0	0	0	0	0	0	0	0	0	0	0	0	0	0	0	1	0	0	0	0	2	Bacteria	Proteobacteria	Alphaproteobacteria	Rhizobiales	Rhizobiales_unclassified
OTU1814	0	0	0	0	0	0	0	0	0	0	0	1	0	0	0	0	0	0	1	0	0	0	0	0	0	0	0	0	2	Bacteria	Acidobacteria	Acidobacteria	Acidobacteriales	Acidobacteriaceae_(Subgroup_1)
OTU18364	0	0	1	0	0	0	0	0	0	0	0	0	0	0	0	0	0	0	1	0	0	0	0	0	0	0	0	0	2	Bacteria	Acidobacteria	Subgroup_2	Subgroup_2_or	Subgroup_2_fa	Subgroup_2_ge
OTU1881	0	0	0	0	0	0	0	0	1	0	0	0	0	0	0	0	0	1	0	0	0	0	0	0	0	0	0	0	2	Bacteria	Actinobacteria	Thermoleophilia	Gaiellales	uncultured	uncultured_ge
OTU1970	0	0	0	0	0	0	0	0	0	0	0	0	0	0	0	0	0	0	0	0	0	0	0	1	0	1	0	0	2	Bacteria	Bacteroidetes	Sphingobacteriia	Sphingobacteriales	uncultured	uncultured_ge
OTU20182	0	0	0	0	0	0	0	0	0	0	0	0	0	0	0	0	0	0	0	0	0	0	0	1	0	1	0	0	2	Bacteria	Proteobacteria	Gammaproteobacteria	Xanthomonadales	Xanthomonadales_Incertae_Sedis	Acidibacter
OTU2267	0	0	0	0	1	0	0	0	0	0	0	0	0	0	0	0	1	0	0	0	0	0	0	0	0	0	0	0	2	Bacteria	Planctomycetes	Phycisphaerae	Tepidisphaerales	Tepidisphaeraceae	Tepidisphaeraceae_ge
OTU2387	0	0	0	0	0	0	0	0	0	0	0	0	0	0	0	0	0	1	0	0	0	0	0	1	0	0	0	0	2	Bacteria	Actinobacteria	Actinobacteria	Micromonosporales	Micromonosporaceae	Dactylosporangium
OTU24638	0	0	0	0	0	0	0	0	0	0	0	0	0	0	0	0	0	0	0	0	0	0	1	0	0	1	0	0	2	Bacteria	Chloroflexi	Ktedonobacteria	Ktedonobacteria_unclassified	Ktedonobacteria_unclassified
OTU2620	0	0	0	0	0	0	0	0	0	0	0	0	0	0	0	0	0	0	0	0	1	0	0	0	0	1	0	0	2	Bacteria	Cyanobacteria	Melainabacteria	Obscuribacterales	Obscuribacterales_fa	Obscuribacterales_ge
OTU2723	0	0	0	0	0	0	0	0	0	0	0	0	0	0	0	1	0	0	0	0	0	0	0	0	0	0	0	1	2	Bacteria	Proteobacteria	Deltaproteobacteria	Oligoflexales	0319-6G20	0319-6G20_ge
OTU2770	0	0	0	0	0	0	0	0	0	0	0	0	0	0	0	0	0	0	0	1	0	0	1	0	0	0	0	0	2	Bacteria	Acidobacteria	Acidobacteria	Acidobacteriales	Acidobacteriaceae_(Subgroup_1)	Edaphobacter
OTU2803	0	0	0	0	0	0	0	0	0	0	0	0	0	0	0	0	0	0	0	1	0	0	0	0	1	0	0	0	2	Bacteria	Verrucomicrobia	OPB35_soil_group	OPB35_soil_group_or	OPB35_soil_group_fa	OPB35_soil_group_ge
OTU2846	0	0	0	0	0	0	0	0	0	0	0	0	0	0	0	0	0	0	0	0	0	0	0	1	0	0	0	1	2	Bacteria	Chloroflexi	Ktedonobacteria	Ktedonobacterales	Thermosporotrichaceae	uncultured
OTU30990	0	0	0	0	0	0	1	0	0	0	0	0	0	0	0	0	0	0	0	0	0	0	0	0	0	0	1	0	2	Bacteria	Acidobacteria	Acidobacteria_unclassified	Acidobacteria_unclassified	Acidobacteria_unclassified
OTU32229	0	0	0	0	0	0	0	0	0	0	0	0	0	1	0	0	0	0	0	0	0	0	0	0	0	0	1	0	2	Bacteria	Proteobacteria	Alphaproteobacteria	Rhizobiales	Rhizobiales_unclassified
OTU3624	0	0	0	0	0	0	0	0	0	0	0	0	0	0	0	0	0	0	0	0	0	0	0	0	0	0	1	1	2	Bacteria	Acidobacteria	Solibacteres	Solibacterales	Solibacteraceae_(Subgroup_3)	Bryobacter
OTU36507	0	0	0	0	0	0	0	0	0	0	0	0	0	0	0	0	0	0	0	0	0	0	1	0	0	1	0	0	2	Bacteria	Acidobacteria	Subgroup_2	Subgroup_2_or	Subgroup_2_fa	Subgroup_2_ge
OTU3763	0	0	0	0	0	0	0	0	0	0	0	0	0	1	0	0	0	0	0	0	0	0	0	0	0	0	1	0	2	Bacteria	Proteobacteria	Alphaproteobacteria	Rickettsiales	SM2D12	SM2D12_ge
OTU4649	0	0	0	0	0	0	0	0	0	0	0	0	0	1	0	0	1	0	0	0	0	0	0	0	0	0	0	0	2	Bacteria	Proteobacteria	Gammaproteobacteria	Xanthomonadales	Xanthomonadaceae
OTU5092	0	1	0	0	0	0	0	0	0	0	0	0	0	0	0	0	0	0	0	0	0	1	0	0	0	0	0	0	2	Bacteria	Acidobacteria	Holophagae	Subgroup_7	Subgroup_7_fa	Subgroup_7_ge
OTU540	0	0	0	0	0	0	0	0	0	0	0	0	0	0	0	0	0	0	0	1	0	0	1	0	0	0	0	0	2	Bacteria	Chloroflexi	Ktedonobacteria	Ktedonobacterales	Ktedonobacterales_unclassified
OTU5747	0	0	0	0	0	0	0	0	0	0	0	0	0	0	0	0	0	0	0	0	0	0	1	0	1	0	0	0	2	Bacteria	Acidobacteria	Acidobacteria	Acidobacteriales	Acidobacteriaceae_(Subgroup_1)
OTU6396	0	0	0	0	1	0	0	0	0	0	0	0	0	0	0	0	0	0	1	0	0	0	0	0	0	0	0	0	2	Bacteria	Planctomycetes	Planctomycetacia	Planctomycetales	Planctomycetaceae	Isosphaera
OTU6407	0	0	0	0	0	0	0	0	0	0	0	0	0	0	0	0	0	0	0	0	0	0	0	1	1	0	0	0	2	Bacteria	Bacteroidetes	Sphingobacteriia	Sphingobacteriales	Sphingobacteriaceae
OTU652	0	0	0	0	0	0	0	0	0	0	0	0	0	0	0	0	0	0	0	0	0	0	0	1	0	0	0	1	2	Bacteria	Proteobacteria	Alphaproteobacteria	Alphaproteobacteria_unclassified	Alphaproteobacteria_unclassified
OTU6693	0	0	0	0	0	0	0	0	0	0	0	0	0	0	0	0	1	1	0	0	0	0	0	0	0	0	0	0	2	Bacteria	Proteobacteria	Alphaproteobacteria	Rhizobiales	Hyphomicrobiaceae	Rhodoplanes
OTU6718	0	0	0	0	0	0	0	0	0	0	0	0	0	0	1	0	0	0	0	0	0	0	0	0	1	0	0	0	2	Bacteria	Proteobacteria	Deltaproteobacteria	Myxococcales	Polyangiaceae	Sorangium
OTU6982	0	0	0	0	0	0	0	0	0	0	1	0	0	0	0	0	0	0	0	0	1	0	0	0	0	0	0	0	2	Bacteria	Acidobacteria	Subgroup_2	Subgroup_2_or	Subgroup_2_fa	Subgroup_2_ge
OTU7489	0	0	0	0	0	0	0	0	0	0	0	0	0	0	0	0	0	0	0	0	0	1	0	1	0	0	0	0	2	Bacteria	Acidobacteria	Subgroup_2	Subgroup_2_or	Subgroup_2_fa	Subgroup_2_ge
OTU755	0	0	0	0	0	0	0	0	0	0	0	0	0	0	0	0	0	0	0	0	0	0	0	1	0	0	0	1	2	Bacteria	Proteobacteria	Gammaproteobacteria	Legionellales	Coxiellaceae	Aquicella
OTU7713	0	0	0	0	0	0	1	0	0	0	0	0	0	0	0	0	0	0	0	0	0	0	0	1	0	0	0	0	2	Bacteria	Proteobacteria	Deltaproteobacteria	Oligoflexales	0319-6G20	0319-6G20_ge
OTU7746	0	0	0	0	0	0	0	0	0	0	0	0	0	0	0	0	0	0	0	0	1	0	1	0	0	0	0	0	2	Bacteria	Acidobacteria	Acidobacteria	Acidobacteriales	Acidobacteriaceae_(Subgroup_1)	Acidobacterium
OTU778	0	0	0	0	0	0	0	0	1	0	0	0	0	0	0	0	0	0	0	0	0	0	0	0	0	1	0	0	2	Bacteria	Proteobacteria	Betaproteobacteria	Burkholderiales	Oxalobacteraceae	Massilia
OTU7948	0	0	0	0	0	0	0	0	0	0	0	0	0	0	0	0	0	0	0	0	0	1	0	0	1	0	0	0	2	Bacteria	Proteobacteria	Alphaproteobacteria	Rhizobiales	Xanthobacteraceae	uncultured
OTU829	0	0	0	0	0	0	1	0	0	0	0	0	0	0	0	0	0	0	0	0	1	0	0	0	0	0	0	0	2	Bacteria	Chloroflexi	Ktedonobacteria	Ktedonobacterales	1959-1	1959-1_ge
OTU837	0	0	0	0	0	0	0	0	0	0	0	0	0	0	0	0	0	0	0	0	0	1	1	0	0	0	0	0	2	Bacteria	Actinobacteria	Actinobacteria	Corynebacteriales	Nocardiaceae	Nocardia
OTU852	0	0	0	0	0	0	0	0	0	0	0	0	0	0	0	0	0	1	0	0	0	0	1	0	0	0	0	0	2	Bacteria	Proteobacteria	Alphaproteobacteria	Rhizobiales	Rhodobiaceae	uncultured
OTU8659	0	0	0	0	0	0	0	0	0	0	0	0	0	0	0	0	0	0	0	0	1	0	0	0	1	0	0	0	2	Bacteria	Acidobacteria	Subgroup_2	Subgroup_2_or	Subgroup_2_fa	Subgroup_2_ge
OTU960	0	0	0	0	0	0	0	0	0	0	0	0	0	0	0	0	0	1	0	0	0	0	0	0	0	0	0	1	2	Bacteria	Proteobacteria	Alphaproteobacteria	Rhodospirillales	Acetobacteraceae
OTU974	0	0	0	0	0	0	0	0	0	1	0	0	0	0	0	0	0	0	0	1	0	0	0	0	0	0	0	0	2	Bacteria	Chloroflexi	JG30-KF-CM66	JG30-KF-CM66_or	JG30-KF-CM66_fa	JG30-KF-CM66_ge
OTU9958	0	0	0	0	0	0	0	0	0	0	0	1	0	0	0	0	0	0	1	0	0	0	0	0	0	0	0	0	2	Bacteria	Planctomycetes	Planctomycetacia	Planctomycetales	Planctomycetaceae
OTU1034	0	0	0	0	0	0	0	0	0	0	0	0	0	0	0	0	0	0	0	0	0	0	0	0	0	0	0	1	1	Bacteria	Bacteria_unclassified	Bacteria_unclassified	Bacteria_unclassified	Bacteria_unclassified
OTU10586	0	0	0	0	0	0	0	0	0	0	0	0	0	0	0	0	0	0	0	0	0	0	0	0	0	0	0	1	1	Bacteria	Proteobacteria	Deltaproteobacteria	Myxococcales	Polyangiaceae	Sorangium
OTU10659	0	0	0	0	0	0	1	0	0	0	0	0	0	0	0	0	0	0	0	0	0	0	0	0	0	0	0	0	1	Bacteria	Acidobacteria	Acidobacteria	Acidobacteriales	Acidobacteriaceae_(Subgroup_1)
OTU10842	0	0	0	0	0	0	0	0	0	0	0	0	0	1	0	0	0	0	0	0	0	0	0	0	0	0	0	0	1	Bacteria	Proteobacteria	Alphaproteobacteria	Rhizobiales	Rhizobiales_Incertae_Sedis	Rhizomicrobium
OTU10928	0	0	0	0	0	0	0	0	0	0	0	0	0	0	0	0	0	0	0	0	0	0	0	1	0	0	0	0	1	Bacteria	Chloroflexi	Ktedonobacteria	Ktedonobacteria_unclassified	Ktedonobacteria_unclassified
OTU1119	0	0	0	0	0	0	0	0	0	0	0	0	0	0	0	0	0	0	0	0	0	0	1	0	0	0	0	0	1	Bacteria	Proteobacteria	Alphaproteobacteria	Rhizobiales	Rhizobiales_unclassified
OTU1136	0	0	0	0	0	0	0	0	0	0	0	0	0	0	0	0	0	0	0	0	0	1	0	0	0	0	0	0	1	Bacteria	Planctomycetes	Planctomycetacia	Planctomycetales	Planctomycetaceae
OTU11404	0	0	0	0	0	0	0	0	0	0	0	0	0	1	0	0	0	0	0	0	0	0	0	0	0	0	0	0	1	Bacteria	Actinobacteria	Actinobacteria	Frankiales	Acidothermaceae	Acidothermus
OTU11482	0	0	0	0	0	0	0	0	0	0	0	0	0	0	0	0	0	0	0	0	0	0	0	0	0	0	0	1	1	Bacteria	Actinobacteria	Actinobacteria	Actinobacteria_unclassified	Actinobacteria_unclassified
OTU1202	0	0	0	0	0	0	0	0	0	0	0	0	0	0	0	0	0	0	0	0	0	0	0	1	0	0	0	0	1	Bacteria	Planctomycetes	Planctomycetacia	Planctomycetales	Planctomycetaceae	uncultured
OTU12075	0	0	0	0	0	0	0	0	0	0	0	0	0	0	0	1	0	0	0	0	0	0	0	0	0	0	0	0	1	Bacteria	Verrucomicrobia	Spartobacteria	Chthoniobacterales	Xiphinematobacteraceae	Candidatus_Xiphinematobacter
OTU12197	0	0	0	0	0	0	0	0	0	0	0	0	0	0	0	0	0	0	0	0	0	0	0	0	0	0	1	0	1	Bacteria	Proteobacteria	Alphaproteobacteria	Rhizobiales	Hyphomicrobiaceae	Rhodoplanes
OTU13390	0	0	0	0	0	0	0	0	0	0	0	0	0	0	0	0	0	0	0	1	0	0	0	0	0	0	0	0	1	Bacteria	Verrucomicrobia	OPB35_soil_group	OPB35_soil_group_or	OPB35_soil_group_fa	OPB35_soil_group_ge
OTU1380	0	0	0	0	0	0	0	0	0	0	0	0	0	1	0	0	0	0	0	0	0	0	0	0	0	0	0	0	1	Bacteria	Chloroflexi	KD4-96	KD4-96_or	KD4-96_fa	KD4-96_ge
OTU1480	0	0	0	0	0	0	0	0	0	0	0	0	0	0	0	0	0	0	0	0	0	0	0	0	0	0	0	1	1	Bacteria	Proteobacteria	Betaproteobacteria	Burkholderiales	Oxalobacteraceae	Duganella
OTU1569	0	0	0	0	0	0	0	0	0	0	0	0	0	0	0	0	0	0	0	0	0	0	1	0	0	0	0	0	1	Bacteria	Planctomycetes	Planctomycetacia	Planctomycetales	Planctomycetaceae	uncultured
OTU1639	0	0	0	0	0	0	0	0	0	0	0	0	0	0	0	0	0	0	0	0	0	0	0	1	0	0	0	0	1	Bacteria	Proteobacteria	Deltaproteobacteria	Oligoflexales	0319-6G20	0319-6G20_ge
OTU1693	0	0	0	0	0	0	0	0	0	0	0	0	0	0	0	0	0	0	0	0	0	0	1	0	0	0	0	0	1	Bacteria	Bacteria_unclassified	Bacteria_unclassified	Bacteria_unclassified	Bacteria_unclassified
OTU17020	0	0	0	0	0	0	0	0	0	0	0	0	0	0	0	0	0	0	0	0	0	0	1	0	0	0	0	0	1	Bacteria	Planctomycetes	Planctomycetacia	Planctomycetales	Planctomycetaceae	uncultured
OTU17706	0	0	0	0	0	0	0	0	0	0	0	0	0	0	0	0	0	0	0	0	0	0	0	0	0	0	0	1	1	Bacteria	Acidobacteria	Subgroup_2	Subgroup_2_or	Subgroup_2_fa	Subgroup_2_ge
OTU18053	0	0	0	0	0	0	0	0	0	0	0	0	0	0	0	0	1	0	0	0	0	0	0	0	0	0	0	0	1	Bacteria	Acidobacteria	Acidobacteria	Acidobacteriales	Acidobacteriaceae_(Subgroup_1)	uncultured
OTU1849	0	0	0	0	0	0	0	0	1	0	0	0	0	0	0	0	0	0	0	0	0	0	0	0	0	0	0	0	1	Bacteria	Proteobacteria	Betaproteobacteria	Nitrosomonadales	Nitrosomonadaceae	uncultured
OTU1870	0	0	0	0	0	0	0	0	0	0	0	0	0	0	0	1	0	0	0	0	0	0	0	0	0	0	0	0	1	Bacteria	Planctomycetes	Phycisphaerae	Tepidisphaerales	Tepidisphaeraceae	Tepidisphaeraceae_ge
OTU18727	0	0	0	0	0	0	0	0	0	0	0	0	0	0	0	0	0	0	1	0	0	0	0	0	0	0	0	0	1	Bacteria	Planctomycetes	Phycisphaerae	Tepidisphaerales	Tepidisphaeraceae	Tepidisphaeraceae_ge
OTU20313	0	0	0	0	0	0	0	0	0	0	0	0	0	0	0	0	0	0	0	0	0	0	0	1	0	0	0	0	1	Bacteria	Acidobacteria	Acidobacteria	Acidobacteriales	Acidobacteriaceae_(Subgroup_1)	uncultured
OTU20901	0	0	0	0	0	0	0	0	0	0	0	0	0	0	0	0	0	0	0	0	0	1	0	0	0	0	0	0	1	Bacteria	Acidobacteria	Acidobacteria	Acidobacteriales	Acidobacteriaceae_(Subgroup_1)	uncultured
OTU21108	0	0	0	1	0	0	0	0	0	0	0	0	0	0	0	0	0	0	0	0	0	0	0	0	0	0	0	0	1	Bacteria	Planctomycetes	Planctomycetacia	Planctomycetales	Planctomycetaceae	Isosphaera
OTU22553	0	0	0	0	0	0	0	0	0	0	0	0	0	0	0	0	0	0	0	0	0	0	1	0	0	0	0	0	1	Bacteria	Planctomycetes	Planctomycetacia	Planctomycetales	Planctomycetaceae	uncultured
OTU22797	0	0	0	1	0	0	0	0	0	0	0	0	0	0	0	0	0	0	0	0	0	0	0	0	0	0	0	0	1	Bacteria	Bacteria_unclassified	Bacteria_unclassified	Bacteria_unclassified	Bacteria_unclassified
OTU23330	0	0	0	0	0	0	0	0	0	0	0	0	0	0	0	0	0	0	0	1	0	0	0	0	0	0	0	0	1	Bacteria	Actinobacteria	Actinobacteria	Actinobacteria_unclassified	Actinobacteria_unclassified
OTU23413	0	0	0	0	0	0	0	0	0	0	0	0	0	0	0	0	0	0	0	0	0	0	0	1	0	0	0	0	1	Bacteria	Proteobacteria	Alphaproteobacteria	Caulobacterales	Caulobacteraceae
OTU2390	0	0	0	0	0	0	0	0	0	0	0	0	0	0	0	0	0	0	0	0	0	0	0	0	0	0	1	0	1	Bacteria	Proteobacteria	Deltaproteobacteria	Bdellovibrionales	Bdellovibrionaceae	Bdellovibrio
OTU2401	0	0	0	0	0	0	0	0	0	0	0	0	0	0	0	1	0	0	0	0	0	0	0	0	0	0	0	0	1	Bacteria	Acidobacteria	Subgroup_6	Subgroup_6_or	Subgroup_6_fa	Subgroup_6_ge
OTU24336	0	0	0	0	0	0	0	0	0	0	0	0	0	0	0	0	0	0	0	0	0	0	0	0	1	0	0	0	1	Bacteria	Proteobacteria	Alphaproteobacteria	Rhodospirillales	DA111	DA111_ge
OTU24817	0	0	0	0	0	0	0	0	0	0	0	0	0	0	0	0	0	0	0	1	0	0	0	0	0	0	0	0	1	Bacteria	Acidobacteria	Solibacteres	Solibacterales	Solibacteraceae_(Subgroup_3)	Bryobacter
OTU25016	0	0	0	0	0	0	0	0	0	0	0	0	0	0	0	0	0	0	0	0	0	0	0	0	1	0	0	0	1	Bacteria	Proteobacteria	Alphaproteobacteria	Rhizobiales	Xanthobacteraceae
OTU2672	0	0	0	0	0	0	0	0	0	0	0	0	0	0	0	0	0	0	0	0	0	1	0	0	0	0	0	0	1	Bacteria	Gemmatimonadetes	Gemmatimonadetes	Gemmatimonadales	Gemmatimonadaceae
OTU2800	0	0	0	0	0	0	0	0	0	0	0	0	0	0	0	0	0	0	0	0	0	0	0	1	0	0	0	0	1	Bacteria	Proteobacteria	Alphaproteobacteria	Rhodospirillales	Acetobacteraceae
OTU2826	0	0	0	0	0	0	0	0	0	0	0	0	0	0	0	0	0	0	0	0	1	0	0	0	0	0	0	0	1	Bacteria	Acidobacteria	Solibacteres	Solibacterales	Solibacteraceae_(Subgroup_3)	Bryobacter
OTU3009	0	0	0	0	0	0	0	0	0	0	0	0	0	0	0	0	0	0	0	0	0	0	0	0	1	0	0	0	1	Bacteria	Proteobacteria	Alphaproteobacteria	Rhizobiales	Rhizobiales_Incertae_Sedis	Rhizomicrobium
OTU3047	0	0	0	0	0	0	0	0	0	0	0	0	0	0	0	0	0	0	0	0	0	0	0	0	0	0	1	0	1	Bacteria	Actinobacteria	Thermoleophilia	Solirubrobacterales	Solirubrobacterales_unclassified
OTU3122	0	0	0	0	0	0	0	0	0	0	0	0	0	0	0	0	0	0	0	0	0	0	1	0	0	0	0	0	1	Bacteria	Proteobacteria	Alphaproteobacteria	Rhizobiales	Hyphomicrobiaceae
OTU3348	0	0	0	0	0	0	0	0	0	0	0	0	0	0	0	0	0	0	0	0	0	0	0	0	1	0	0	0	1	Bacteria	Proteobacteria	Alphaproteobacteria	Alphaproteobacteria_unclassified	Alphaproteobacteria_unclassified
OTU3383	0	0	0	0	0	0	0	0	0	0	0	0	0	0	0	0	0	0	0	0	0	0	0	0	0	0	0	1	1	Bacteria	Proteobacteria	Betaproteobacteria	Burkholderiales	Oxalobacteraceae
OTU34224	0	0	0	0	0	0	0	0	0	0	0	0	0	0	0	0	0	0	0	0	0	0	0	0	0	0	0	1	1	Bacteria	Chloroflexi	Ktedonobacteria	Ktedonobacterales	Ktedonobacterales_unclassified
OTU4582	0	0	0	0	0	0	0	0	0	0	0	0	0	0	0	0	0	0	0	0	0	0	0	0	1	0	0	0	1	Bacteria	Chloroflexi	Ktedonobacteria	Ktedonobacterales	FCPS473	FCPS473_ge
OTU472	0	0	0	0	0	0	0	0	0	0	0	0	0	0	0	0	0	0	0	0	0	0	0	1	0	0	0	0	1	Bacteria	Bacteroidetes	Sphingobacteriia	Sphingobacteriales	Sphingobacteriaceae	Mucilaginibacter
OTU5356	0	0	0	0	0	0	0	0	0	0	0	0	0	0	0	0	0	0	0	0	0	0	0	0	0	0	1	0	1	Bacteria	Acidobacteria	Acidobacteria	Acidobacteriales	Acidobacteriaceae_(Subgroup_1)	uncultured
OTU557	0	0	0	0	0	0	0	0	0	0	0	0	0	0	0	0	0	0	0	0	0	0	0	0	1	0	0	0	1	Bacteria	Chloroflexi	Ktedonobacteria	Ktedonobacterales	Ktedonobacterales_unclassified
OTU5705	0	0	0	0	0	0	0	0	0	0	0	0	0	0	0	0	0	0	0	0	0	0	0	0	0	0	1	0	1	Bacteria	Proteobacteria	Deltaproteobacteria	Desulfurellales	Desulfurellaceae	H16
OTU574	0	0	0	0	0	0	0	0	0	0	0	0	0	0	0	0	0	0	0	0	0	0	0	0	0	0	0	1	1	Bacteria	Actinobacteria	Actinobacteria	Micrococcales	Micrococcaceae
OTU5944	0	0	0	0	0	0	0	0	0	0	1	0	0	0	0	0	0	0	0	0	0	0	0	0	0	0	0	0	1	Bacteria	Planctomycetes	Planctomycetacia	Planctomycetales	Planctomycetaceae	Isosphaera
OTU6171	0	0	0	0	0	0	0	0	0	0	0	0	0	0	0	0	0	0	0	0	0	0	0	0	0	0	0	1	1	Bacteria	Proteobacteria	Alphaproteobacteria	Rhodospirillales	DA111	DA111_ge
OTU629	0	0	0	0	0	0	0	0	0	0	0	0	0	0	0	0	0	0	0	0	0	0	0	0	0	0	1	0	1	Bacteria	Actinobacteria	Actinobacteria	Pseudonocardiales	Pseudonocardiaceae	Kutzneria
OTU6432	0	0	0	0	0	0	1	0	0	0	0	0	0	0	0	0	0	0	0	0	0	0	0	0	0	0	0	0	1	Bacteria	Bacteroidetes	Sphingobacteriia	Sphingobacteriales	Sphingobacteriaceae
OTU679	0	0	0	0	0	0	0	0	0	0	0	0	0	0	0	0	0	1	0	0	0	0	0	0	0	0	0	0	1	Bacteria	Planctomycetes	Planctomycetacia	Planctomycetales	Planctomycetaceae	uncultured
OTU7230	0	0	0	0	0	0	0	0	0	0	0	0	0	0	0	0	0	0	0	0	0	0	0	0	0	0	1	0	1	Bacteria	Proteobacteria	Alphaproteobacteria	Rhizobiales	Roseiarcaceae	Roseiarcus
OTU741	0	0	0	0	0	0	0	0	0	0	0	0	0	0	0	0	0	0	0	0	0	0	0	0	0	0	1	0	1	Bacteria	Armatimonadetes	Fimbriimonadia	Fimbriimonadales	Fimbriimonadaceae
OTU7688	0	0	0	0	0	0	1	0	0	0	0	0	0	0	0	0	0	0	0	0	0	0	0	0	0	0	0	0	1	Bacteria	Planctomycetes	Phycisphaerae	Tepidisphaerales	Tepidisphaeraceae	Tepidisphaeraceae_ge
OTU814	0	0	0	0	0	0	0	0	0	0	0	0	0	0	0	0	0	0	0	0	0	0	0	0	1	0	0	0	1	Bacteria	Proteobacteria	Deltaproteobacteria	Myxococcales	Haliangiaceae	Haliangium
OTU8270	0	0	0	0	0	0	0	0	0	0	0	0	0	0	0	0	0	0	0	1	0	0	0	0	0	0	0	0	1	Bacteria	Acidobacteria	Acidobacteria	Acidobacteriales	Acidobacteriaceae_(Subgroup_1)
OTU833	0	0	0	0	0	0	0	0	0	0	0	0	0	0	0	0	0	0	0	0	0	0	0	0	1	0	0	0	1	Bacteria	Planctomycetes	Planctomycetacia	Planctomycetales	Planctomycetaceae
OTU860	0	0	0	0	0	0	0	0	0	0	0	0	0	0	0	1	0	0	0	0	0	0	0	0	0	0	0	0	1	Bacteria	Cyanobacteria	Melainabacteria	Obscuribacterales	Obscuribacterales_fa	Obscuribacterales_ge
OTU8622	0	0	0	0	0	0	0	0	0	0	0	0	0	0	0	0	0	0	0	0	0	0	0	0	0	1	0	0	1	Bacteria	Acidobacteria	Acidobacteria	Acidobacteriales	Acidobacteriaceae_(Subgroup_1)	Edaphobacter
OTU896	0	0	0	0	0	0	0	0	0	0	0	0	0	0	0	0	0	0	0	0	0	0	0	0	1	0	0	0	1	Bacteria	Acidobacteria	Blastocatellia	Blastocatellales	Blastocatellaceae_(Subgroup_4)	RB41
OTU899	0	0	0	0	0	0	1	0	0	0	0	0	0	0	0	0	0	0	0	0	0	0	0	0	0	0	0	0	1	Bacteria	Proteobacteria	Alphaproteobacteria	Rhodospirillales	Rhodospirillales_unclassified
OTU9482	0	0	0	0	0	0	0	0	0	0	0	0	0	0	0	0	0	0	0	0	0	0	1	0	0	0	0	0	1	Bacteria	Acidobacteria	Acidobacteria	Acidobacteriales	Acidobacteriaceae_(Subgroup_1)

## Sheet: Table S2
Table S2 The network status of each potential keystone bactieral OTUs on each island.
Island ID	OTU ID	Node Attribute	Kingdom	Phylum	Class	Order	Family	genus
2	OTU19365	module hubs	Bacteria	Acidobacteria	Subgroup_2	Subgroup_2_or	Subgroup_2_fa	Subgroup_2_ge
2	OTU791	module hubs	Bacteria	Proteobacteria	Alphaproteobacteria	Rhodospirillales	Acetobacteraceae
3	OTU5092	module hubs	Bacteria	Acidobacteria	Holophagae	Subgroup_7	Subgroup_7_fa	Subgroup_7_ge
3	OTU991	module hubs	Bacteria	Actinobacteria	Thermoleophilia	Gaiellales	uncultured	uncultured_ge
3	OTU6234	module hubs	Bacteria	Proteobacteria	Deltaproteobacteria	Myxococcales	Haliangiaceae	Haliangium
3	OTU795	module hubs	Bacteria	Proteobacteria	Betaproteobacteria	Nitrosomonadales	Nitrosomonadaceae	uncultured
3	OTU19567	module hubs	Bacteria	Proteobacteria	Alphaproteobacteria	Rhizobiales	Xanthobacteraceae
3	OTU16532	module hubs	Bacteria	Planctomycetes	Planctomycetacia	Planctomycetales	Planctomycetaceae	uncultured
3	OTU1508	module hubs	Bacteria	Planctomycetes	Planctomycetacia	Planctomycetales	Planctomycetaceae	uncultured
3	OTU791	module hubs	Bacteria	Proteobacteria	Alphaproteobacteria	Rhodospirillales	Acetobacteraceae
3	OTU1019	module hubs	Bacteria	Chloroflexi	Ktedonobacteria	Ktedonobacterales	HSB_OF53-F07	HSB_OF53-F07_ge
3	OTU684	connectors	Bacteria	Planctomycetes	Planctomycetacia	Planctomycetales	Planctomycetaceae
4	OTU18364	module hubs	Bacteria	Acidobacteria	Subgroup_2	Subgroup_2_or	Subgroup_2_fa	Subgroup_2_ge
4	OTU721	module hubs	Bacteria	Proteobacteria	Gammaproteobacteria	Legionellales	Coxiellaceae	Aquicella
4	OTU21020	module hubs	Bacteria	Chloroflexi	Ktedonobacteria	Ktedonobacterales	FCPS473	FCPS473_ge
4	OTU4827	module hubs	Bacteria	Proteobacteria	Alphaproteobacteria	Caulobacterales	Caulobacteraceae
4	OTU2218	module hubs	Bacteria	Bacteria_unclassified	Bacteria_unclassified	Bacteria_unclassified	Bacteria_unclassified
4	OTU16062	connectors	Bacteria	Acidobacteria	Subgroup_2	Subgroup_2_or	Subgroup_2_fa	Subgroup_2_ge
4	OTU23477	connectors	Bacteria	Chloroflexi	Ktedonobacteria	Ktedonobacteria_unclassified	Ktedonobacteria_unclassified
5	OTU1546	module hubs	Bacteria	Proteobacteria	Deltaproteobacteria	Oligoflexales	0319-6G20	0319-6G20_ge
5	OTU17528	module hubs	Bacteria	Proteobacteria	Alphaproteobacteria	Rhizobiales	Rhizobiales_unclassified
5	OTU1027	module hubs	Bacteria	Proteobacteria	Gammaproteobacteria	Xanthomonadales	Xanthomonadaceae	Rhodanobacter
5	OTU1199	module hubs	Bacteria	Proteobacteria	Alphaproteobacteria	Rickettsiales	SM2D12	SM2D12_ge
5	OTU1620	module hubs	Bacteria	Planctomycetes	Phycisphaerae	Tepidisphaerales	Tepidisphaeraceae	Tepidisphaeraceae_ge
5	OTU19567	module hubs	Bacteria	Proteobacteria	Alphaproteobacteria	Rhizobiales	Xanthobacteraceae
5	OTU11081	module hubs	Bacteria	Verrucomicrobia	Spartobacteria	Chthoniobacterales	Xiphinematobacteraceae	Candidatus_Xiphinematobacter
5	OTU4529	module hubs	Bacteria	Verrucomicrobia	Spartobacteria	Chthoniobacterales	DA101_soil_group	DA101_soil_group_ge
5	OTU3891	module hubs	Bacteria	Planctomycetes	Planctomycetacia	Planctomycetales	Planctomycetaceae	Pirellula
5	OTU832	connectors	Bacteria	Proteobacteria	Deltaproteobacteria	Oligoflexales	0319-6G20	0319-6G20_ge
5	OTU1029	connectors	Bacteria	Proteobacteria	Deltaproteobacteria	Myxococcales	mle1-27	mle1-27_ge
5	OTU940	connectors	Bacteria	Actinobacteria	Thermoleophilia	Solirubrobacterales	Elev-16S-1332	Elev-16S-1332_ge
5	OTU922	connectors	Bacteria	Planctomycetes	Planctomycetacia	Planctomycetales	Planctomycetaceae	uncultured
5	OTU15474	connectors	Bacteria	Proteobacteria	Betaproteobacteria	Burkholderiales	Comamonadaceae
5	OTU21108	connectors	Bacteria	Planctomycetes	Planctomycetacia	Planctomycetales	Planctomycetaceae	Isosphaera
5	OTU22797	connectors	Bacteria	Bacteria_unclassified	Bacteria_unclassified	Bacteria_unclassified	Bacteria_unclassified
5	OTU10709	connectors	Bacteria	Verrucomicrobia	Spartobacteria	Chthoniobacterales	DA101_soil_group	DA101_soil_group_ge
5	OTU9960	connectors	Bacteria	Proteobacteria	Betaproteobacteria	Burkholderiales	Oxalobacteraceae
5	OTU796	connectors	Bacteria	Proteobacteria	Deltaproteobacteria	Desulfurellales	Desulfurellaceae	H16
5	OTU1122	connectors	Bacteria	Proteobacteria	Alphaproteobacteria	Caulobacterales	Caulobacteraceae	Phenylobacterium
6	OTU991	module hubs	Bacteria	Actinobacteria	Thermoleophilia	Gaiellales	uncultured	uncultured_ge
6	OTU1546	module hubs	Bacteria	Proteobacteria	Deltaproteobacteria	Oligoflexales	0319-6G20	0319-6G20_ge
6	OTU5874	module hubs	Bacteria	Proteobacteria	Gammaproteobacteria	Xanthomonadales	Xanthomonadales_Incertae_Sedis	Acidibacter
6	OTU1027	module hubs	Bacteria	Proteobacteria	Gammaproteobacteria	Xanthomonadales	Xanthomonadaceae	Rhodanobacter
6	OTU795	module hubs	Bacteria	Proteobacteria	Betaproteobacteria	Nitrosomonadales	Nitrosomonadaceae	uncultured
6	OTU1620	module hubs	Bacteria	Planctomycetes	Phycisphaerae	Tepidisphaerales	Tepidisphaeraceae	Tepidisphaeraceae_ge
6	OTU19567	module hubs	Bacteria	Proteobacteria	Alphaproteobacteria	Rhizobiales	Xanthobacteraceae
6	OTU1778	module hubs	Bacteria	Verrucomicrobia	Spartobacteria	Chthoniobacterales	Chthoniobacterales_unclassified
6	OTU1296	module hubs	Bacteria	Proteobacteria	Betaproteobacteria	Betaproteobacteria_unclassified	Betaproteobacteria_unclassified
6	OTU10805	module hubs	Bacteria	Proteobacteria	Alphaproteobacteria	Rhodospirillales	DA111	DA111_ge
6	OTU791	module hubs	Bacteria	Proteobacteria	Alphaproteobacteria	Rhodospirillales	Acetobacteraceae
6	OTU14819	module hubs	Bacteria	Actinobacteria	Thermoleophilia	Solirubrobacterales	Elev-16S-1332	Elev-16S-1332_ge
6	OTU2267	module hubs	Bacteria	Planctomycetes	Phycisphaerae	Tepidisphaerales	Tepidisphaeraceae	Tepidisphaeraceae_ge
6	OTU2068	module hubs	Bacteria	Actinobacteria	Thermoleophilia	Solirubrobacterales	Elev-16S-1332	Elev-16S-1332_ge
6	OTU1081	module hubs	Bacteria	Proteobacteria	Gammaproteobacteria	Xanthomonadales	uncultured	uncultured_ge
6	OTU1019	module hubs	Bacteria	Chloroflexi	Ktedonobacteria	Ktedonobacterales	HSB_OF53-F07	HSB_OF53-F07_ge
6	OTU12683	connectors	Bacteria	Verrucomicrobia	Spartobacteria	Chthoniobacterales	DA101_soil_group	DA101_soil_group_ge
6	OTU6396	connectors	Bacteria	Planctomycetes	Planctomycetacia	Planctomycetales	Planctomycetaceae	Isosphaera
6	OTU6146	connectors	Bacteria	Acidobacteria	Subgroup_6	Subgroup_6_or	Subgroup_6_fa	Subgroup_6_ge
7	OTU1546	module hubs	Bacteria	Proteobacteria	Deltaproteobacteria	Oligoflexales	0319-6G20	0319-6G20_ge
7	OTU721	module hubs	Bacteria	Proteobacteria	Gammaproteobacteria	Legionellales	Coxiellaceae	Aquicella
7	OTU791	module hubs	Bacteria	Proteobacteria	Alphaproteobacteria	Rhodospirillales	Acetobacteraceae
7	OTU1183	module hubs	Bacteria	Proteobacteria	Alphaproteobacteria	Rickettsiales	SM2D12	SM2D12_ge
8	OTU991	module hubs	Bacteria	Actinobacteria	Thermoleophilia	Gaiellales	uncultured	uncultured_ge
8	OTU1546	module hubs	Bacteria	Proteobacteria	Deltaproteobacteria	Oligoflexales	0319-6G20	0319-6G20_ge
8	OTU1027	module hubs	Bacteria	Proteobacteria	Gammaproteobacteria	Xanthomonadales	Xanthomonadaceae	Rhodanobacter
8	OTU4100	module hubs	Bacteria	Planctomycetes	Planctomycetacia	Planctomycetales	Planctomycetaceae	uncultured
8	OTU4827	module hubs	Bacteria	Proteobacteria	Alphaproteobacteria	Caulobacterales	Caulobacteraceae
8	OTU1508	module hubs	Bacteria	Planctomycetes	Planctomycetacia	Planctomycetales	Planctomycetaceae	uncultured
8	OTU7688	module hubs	Bacteria	Planctomycetes	Phycisphaerae	Tepidisphaerales	Tepidisphaeraceae	Tepidisphaeraceae_ge
8	OTU791	module hubs	Bacteria	Proteobacteria	Alphaproteobacteria	Rhodospirillales	Acetobacteraceae
8	OTU4529	module hubs	Bacteria	Verrucomicrobia	Spartobacteria	Chthoniobacterales	DA101_soil_group	DA101_soil_group_ge
8	OTU36648	module hubs	Bacteria	Proteobacteria	Alphaproteobacteria	Rhizobiales	Rhizobiales_Incertae_Sedis	Rhizomicrobium
8	OTU15094	module hubs	Bacteria	Actinobacteria	Actinobacteria	Frankiales	Acidothermaceae	Acidothermus
8	OTU1024	module hubs	Bacteria	Acidobacteria	Subgroup_5	Subgroup_5_or	Subgroup_5_fa	Subgroup_5_ge
8	OTU15767	connectors	Bacteria	Acidobacteria	Subgroup_2	Subgroup_2_or	Subgroup_2_fa	Subgroup_2_ge
8	OTU31859	connectors	Bacteria	Acidobacteria	Subgroup_2	Subgroup_2_or	Subgroup_2_fa	Subgroup_2_ge
8	OTU6432	connectors	Bacteria	Bacteroidetes	Sphingobacteriia	Sphingobacteriales	Sphingobacteriaceae
8	OTU2084	connectors	Bacteria	Actinobacteria	Thermoleophilia	Solirubrobacterales	Solirubrobacterales_unclassified
8	OTU30990	connectors	Bacteria	Acidobacteria	Acidobacteria_unclassified	Acidobacteria_unclassified	Acidobacteria_unclassified
8	OTU10659	connectors	Bacteria	Acidobacteria	Acidobacteria	Acidobacteriales	Acidobacteriaceae_(Subgroup_1)
8	OTU2095	connectors	Bacteria	Chlamydiae	Chlamydiae	Chlamydiales	Parachlamydiaceae	Candidatus_Protochlamydia
8	OTU899	connectors	Bacteria	Proteobacteria	Alphaproteobacteria	Rhodospirillales	Rhodospirillales_unclassified
8	OTU18396	connectors	Bacteria	Actinobacteria	Actinobacteria	Frankiales	Acidothermaceae	Acidothermus
8	OTU829	connectors	Bacteria	Chloroflexi	Ktedonobacteria	Ktedonobacterales	1959-01-01	1959-1_ge
8	OTU11408	connectors	Bacteria	Proteobacteria	Alphaproteobacteria	Rhizobiales	Rhizobiales_unclassified
8	OTU7713	connectors	Bacteria	Proteobacteria	Deltaproteobacteria	Oligoflexales	0319-6G20	0319-6G20_ge
9	OTU797	module hubs	Bacteria	Proteobacteria	Deltaproteobacteria	Myxococcales	Polyangiaceae	Sorangium
9	OTU991	module hubs	Bacteria	Actinobacteria	Thermoleophilia	Gaiellales	uncultured	uncultured_ge
9	OTU2346	module hubs	Bacteria	Proteobacteria	Alphaproteobacteria	Rhodospirillales	Acetobacteraceae
9	OTU17193	module hubs	Bacteria	Proteobacteria	Gammaproteobacteria	Xanthomonadales	uncultured	uncultured_ge
9	OTU1027	module hubs	Bacteria	Proteobacteria	Gammaproteobacteria	Xanthomonadales	Xanthomonadaceae	Rhodanobacter
9	OTU795	module hubs	Bacteria	Proteobacteria	Betaproteobacteria	Nitrosomonadales	Nitrosomonadaceae	uncultured
9	OTU4827	module hubs	Bacteria	Proteobacteria	Alphaproteobacteria	Caulobacterales	Caulobacteraceae
9	OTU6498	module hubs	Bacteria	Proteobacteria	Betaproteobacteria	Burkholderiales	Burkholderiaceae	Burkholderia-Paraburkholderia
9	OTU791	module hubs	Bacteria	Proteobacteria	Alphaproteobacteria	Rhodospirillales	Acetobacteraceae
9	OTU5565	module hubs	Bacteria	Planctomycetes	Planctomycetacia	Planctomycetales	Planctomycetaceae
9	OTU36648	module hubs	Bacteria	Proteobacteria	Alphaproteobacteria	Rhizobiales	Rhizobiales_Incertae_Sedis	Rhizomicrobium
9	OTU1024	module hubs	Bacteria	Acidobacteria	Subgroup_5	Subgroup_5_or	Subgroup_5_fa	Subgroup_5_ge
9	OTU832	connectors	Bacteria	Proteobacteria	Deltaproteobacteria	Oligoflexales	0319-6G20	0319-6G20_ge
9	OTU15767	connectors	Bacteria	Acidobacteria	Subgroup_2	Subgroup_2_or	Subgroup_2_fa	Subgroup_2_ge
9	OTU1717	connectors	Bacteria	Armatimonadetes	Armatimonadia	Armatimonadales	Armatimonadales_fa	Armatimonadales_ge
9	OTU18289	connectors	Bacteria	Verrucomicrobia	Spartobacteria	Chthoniobacterales	Chthoniobacteraceae	Chthoniobacter
9	OTU7138	connectors	Bacteria	Bacteria_unclassified	Bacteria_unclassified	Bacteria_unclassified	Bacteria_unclassified
10	OTU6234	module hubs	Bacteria	Proteobacteria	Deltaproteobacteria	Myxococcales	Haliangiaceae	Haliangium
10	OTU1027	module hubs	Bacteria	Proteobacteria	Gammaproteobacteria	Xanthomonadales	Xanthomonadaceae	Rhodanobacter
10	OTU795	module hubs	Bacteria	Proteobacteria	Betaproteobacteria	Nitrosomonadales	Nitrosomonadaceae	uncultured
10	OTU1620	module hubs	Bacteria	Planctomycetes	Phycisphaerae	Tepidisphaerales	Tepidisphaeraceae	Tepidisphaeraceae_ge
10	OTU19567	module hubs	Bacteria	Proteobacteria	Alphaproteobacteria	Rhizobiales	Xanthobacteraceae
10	OTU700	module hubs	Bacteria	Bacteria_unclassified	Bacteria_unclassified	Bacteria_unclassified	Bacteria_unclassified
10	OTU1013	module hubs	Bacteria	Planctomycetes	Planctomycetacia	Planctomycetales	Planctomycetaceae
10	OTU791	module hubs	Bacteria	Proteobacteria	Alphaproteobacteria	Rhodospirillales	Acetobacteraceae
10	OTU1019	module hubs	Bacteria	Chloroflexi	Ktedonobacteria	Ktedonobacterales	HSB_OF53-F07	HSB_OF53-F07_ge
10	OTU36648	module hubs	Bacteria	Proteobacteria	Alphaproteobacteria	Rhizobiales	Rhizobiales_Incertae_Sedis	Rhizomicrobium
10	OTU944	module hubs	Bacteria	Chloroflexi	Ktedonobacteria	Ktedonobacterales	HSB_OF53-F07	HSB_OF53-F07_ge
10	OTU15094	module hubs	Bacteria	Actinobacteria	Actinobacteria	Frankiales	Acidothermaceae	Acidothermus
10	OTU14579	connectors	Bacteria	Acidobacteria	Acidobacteria	Acidobacteriales	Acidobacteriaceae_(Subgroup_1)
10	OTU940	connectors	Bacteria	Actinobacteria	Thermoleophilia	Solirubrobacterales	Elev-16S-1332	Elev-16S-1332_ge
10	OTU684	connectors	Bacteria	Planctomycetes	Planctomycetacia	Planctomycetales	Planctomycetaceae
10	OTU778	connectors	Bacteria	Proteobacteria	Betaproteobacteria	Burkholderiales	Oxalobacteraceae	Massilia
10	OTU1849	connectors	Bacteria	Proteobacteria	Betaproteobacteria	Nitrosomonadales	Nitrosomonadaceae	uncultured
10	OTU1081	connectors	Bacteria	Proteobacteria	Gammaproteobacteria	Xanthomonadales	uncultured	uncultured_ge
10	OTU10709	connectors	Bacteria	Verrucomicrobia	Spartobacteria	Chthoniobacterales	DA101_soil_group	DA101_soil_group_ge
10	OTU7138	connectors	Bacteria	Bacteria_unclassified	Bacteria_unclassified	Bacteria_unclassified	Bacteria_unclassified
10	OTU1127	connectors	Bacteria	Chloroflexi	TK10	TK10_or	TK10_fa	TK10_ge
10	OTU1881	connectors	Bacteria	Actinobacteria	Thermoleophilia	Gaiellales	uncultured	uncultured_ge
11	OTU991	module hubs	Bacteria	Actinobacteria	Thermoleophilia	Gaiellales	uncultured	uncultured_ge
11	OTU29675	module hubs	Bacteria	Acidobacteria	Subgroup_2	Subgroup_2_or	Subgroup_2_fa	Subgroup_2_ge
11	OTU1027	module hubs	Bacteria	Proteobacteria	Gammaproteobacteria	Xanthomonadales	Xanthomonadaceae	Rhodanobacter
11	OTU795	module hubs	Bacteria	Proteobacteria	Betaproteobacteria	Nitrosomonadales	Nitrosomonadaceae	uncultured
11	OTU19567	module hubs	Bacteria	Proteobacteria	Alphaproteobacteria	Rhizobiales	Xanthobacteraceae
11	OTU4434	module hubs	Bacteria	Planctomycetes	Phycisphaerae	Tepidisphaerales	Tepidisphaeraceae	Tepidisphaeraceae_ge
11	OTU974	module hubs	Bacteria	Chloroflexi	JG30-KF-CM66	JG30-KF-CM66_or	JG30-KF-CM66_fa	JG30-KF-CM66_ge
11	OTU7184	module hubs	Bacteria	Actinobacteria	Actinobacteria	Frankiales	Acidothermaceae	Acidothermus
11	OTU4100	module hubs	Bacteria	Planctomycetes	Planctomycetacia	Planctomycetales	Planctomycetaceae	uncultured
11	OTU5233	module hubs	Bacteria	Acidobacteria	Solibacteres	Solibacterales	Solibacteraceae_(Subgroup_3)	Candidatus_Solibacter
11	OTU4827	module hubs	Bacteria	Proteobacteria	Alphaproteobacteria	Caulobacterales	Caulobacteraceae
11	OTU6498	module hubs	Bacteria	Proteobacteria	Betaproteobacteria	Burkholderiales	Burkholderiaceae	Burkholderia-Paraburkholderia
11	OTU11081	module hubs	Bacteria	Verrucomicrobia	Spartobacteria	Chthoniobacterales	Xiphinematobacteraceae	Candidatus_Xiphinematobacter
11	OTU1342	module hubs	Bacteria	Planctomycetes	Planctomycetacia	Planctomycetales	Planctomycetaceae	uncultured
11	OTU791	module hubs	Bacteria	Proteobacteria	Alphaproteobacteria	Rhodospirillales	Acetobacteraceae
11	OTU14848	module hubs	Bacteria	Planctomycetes	Phycisphaerae	Tepidisphaerales	Tepidisphaeraceae	Tepidisphaeraceae_ge
11	OTU11361	module hubs	Bacteria	Cyanobacteria	Melainabacteria	Obscuribacterales	Obscuribacterales_fa	Obscuribacterales_ge
11	OTU3816	module hubs	Bacteria	Actinobacteria	Acidimicrobiia	Acidimicrobiales	uncultured	uncultured_ge
11	OTU10330	module hubs	Bacteria	Actinobacteria	Actinobacteria	Frankiales	Acidothermaceae	Acidothermus
11	OTU31747	connectors	Bacteria	Acidobacteria	Subgroup_2	Subgroup_2_or	Subgroup_2_fa	Subgroup_2_ge
11	OTU10805	connectors	Bacteria	Proteobacteria	Alphaproteobacteria	Rhodospirillales	DA111	DA111_ge
11	OTU11408	connectors	Bacteria	Proteobacteria	Alphaproteobacteria	Rhizobiales	Rhizobiales_unclassified
11	OTU5495	connectors	Bacteria	Verrucomicrobia	Verrucomicrobia_Incertae_Sedis	Unknown_Order	Unknown_Family	Candidatus_Methylacidiphilum
11	OTU18289	connectors	Bacteria	Verrucomicrobia	Spartobacteria	Chthoniobacterales	Chthoniobacteraceae	Chthoniobacter
12	OTU1029	module hubs	Bacteria	Proteobacteria	Deltaproteobacteria	Myxococcales	mle1-27	mle1-27_ge
12	OTU17193	module hubs	Bacteria	Proteobacteria	Gammaproteobacteria	Xanthomonadales	uncultured	uncultured_ge
12	OTU1027	module hubs	Bacteria	Proteobacteria	Gammaproteobacteria	Xanthomonadales	Xanthomonadaceae	Rhodanobacter
12	OTU9938	module hubs	Bacteria	Proteobacteria	Betaproteobacteria	Burkholderiales	Burkholderiaceae	Burkholderia-Paraburkholderia
12	OTU2276	module hubs	Bacteria	Proteobacteria	Alphaproteobacteria	Rhodospirillales	Rhodospirillales_unclassified
12	OTU1778	module hubs	Bacteria	Verrucomicrobia	Spartobacteria	Chthoniobacterales	Chthoniobacterales_unclassified
12	OTU10172	module hubs	Bacteria	Acidobacteria	Acidobacteria	Acidobacteriales	Acidobacteriaceae_(Subgroup_1)
12	OTU1319	module hubs	Bacteria	Planctomycetes	Planctomycetacia	Planctomycetales	Planctomycetaceae	Gemmata
12	OTU4100	module hubs	Bacteria	Planctomycetes	Planctomycetacia	Planctomycetales	Planctomycetaceae	uncultured
12	OTU1949	module hubs	Bacteria	Proteobacteria	Alphaproteobacteria	Caulobacterales	Caulobacteraceae
12	OTU4529	module hubs	Bacteria	Verrucomicrobia	Spartobacteria	Chthoniobacterales	DA101_soil_group	DA101_soil_group_ge
12	OTU19325	module hubs	Bacteria	Verrucomicrobia	Spartobacteria	Chthoniobacterales	DA101_soil_group	DA101_soil_group_ge
12	OTU36648	module hubs	Bacteria	Proteobacteria	Alphaproteobacteria	Rhizobiales	Rhizobiales_Incertae_Sedis	Rhizomicrobium
12	OTU1183	module hubs	Bacteria	Proteobacteria	Alphaproteobacteria	Rickettsiales	SM2D12	SM2D12_ge
12	OTU14802	module hubs	Bacteria	Planctomycetes	Planctomycetacia	Planctomycetales	Planctomycetaceae
12	OTU5944	connectors	Bacteria	Planctomycetes	Planctomycetacia	Planctomycetales	Planctomycetaceae	Isosphaera
12	OTU1546	connectors	Bacteria	Proteobacteria	Deltaproteobacteria	Oligoflexales	0319-6G20	0319-6G20_ge
12	OTU6982	connectors	Bacteria	Acidobacteria	Subgroup_2	Subgroup_2_or	Subgroup_2_fa	Subgroup_2_ge
12	OTU15767	connectors	Bacteria	Acidobacteria	Subgroup_2	Subgroup_2_or	Subgroup_2_fa	Subgroup_2_ge
12	OTU31859	connectors	Bacteria	Acidobacteria	Subgroup_2	Subgroup_2_or	Subgroup_2_fa	Subgroup_2_ge
12	OTU4156	connectors	Bacteria	Proteobacteria	Deltaproteobacteria	Myxococcales	Polyangiaceae
12	OTU4827	connectors	Bacteria	Proteobacteria	Alphaproteobacteria	Caulobacterales	Caulobacteraceae
12	OTU6498	connectors	Bacteria	Proteobacteria	Betaproteobacteria	Burkholderiales	Burkholderiaceae	Burkholderia-Paraburkholderia
12	OTU30436	connectors	Bacteria	Planctomycetes	Planctomycetacia	Planctomycetales	Planctomycetaceae
12	OTU2095	connectors	Bacteria	Chlamydiae	Chlamydiae	Chlamydiales	Parachlamydiaceae	Candidatus_Protochlamydia
12	OTU18396	connectors	Bacteria	Actinobacteria	Actinobacteria	Frankiales	Acidothermaceae	Acidothermus
12	OTU3816	connectors	Bacteria	Actinobacteria	Acidimicrobiia	Acidimicrobiales	uncultured	uncultured_ge
13	OTU797	module hubs	Bacteria	Proteobacteria	Deltaproteobacteria	Myxococcales	Polyangiaceae	Sorangium
13	OTU24661	module hubs	Bacteria	Acidobacteria	Subgroup_6	Subgroup_6_or	Subgroup_6_fa	Subgroup_6_ge
13	OTU1587	module hubs	Bacteria	Actinobacteria	Thermoleophilia	Gaiellales	uncultured	uncultured_ge
13	OTU1495	module hubs	Bacteria	Proteobacteria	Proteobacteria_unclassified	Proteobacteria_unclassified	Proteobacteria_unclassified
13	OTU1027	module hubs	Bacteria	Proteobacteria	Gammaproteobacteria	Xanthomonadales	Xanthomonadaceae	Rhodanobacter
13	OTU19365	module hubs	Bacteria	Acidobacteria	Subgroup_2	Subgroup_2_or	Subgroup_2_fa	Subgroup_2_ge
13	OTU4100	module hubs	Bacteria	Planctomycetes	Planctomycetacia	Planctomycetales	Planctomycetaceae	uncultured
13	OTU4827	module hubs	Bacteria	Proteobacteria	Alphaproteobacteria	Caulobacterales	Caulobacteraceae
13	OTU1508	module hubs	Bacteria	Planctomycetes	Planctomycetacia	Planctomycetales	Planctomycetaceae	uncultured
13	OTU1949	module hubs	Bacteria	Proteobacteria	Alphaproteobacteria	Caulobacterales	Caulobacteraceae
13	OTU1342	module hubs	Bacteria	Planctomycetes	Planctomycetacia	Planctomycetales	Planctomycetaceae	uncultured
13	OTU791	module hubs	Bacteria	Proteobacteria	Alphaproteobacteria	Rhodospirillales	Acetobacteraceae
13	OTU5565	module hubs	Bacteria	Planctomycetes	Planctomycetacia	Planctomycetales	Planctomycetaceae
13	OTU1774	module hubs	Bacteria	Proteobacteria	Deltaproteobacteria	Oligoflexales	0319-6G20	0319-6G20_ge
13	OTU13673	module hubs	Bacteria	Planctomycetes	Planctomycetacia	Planctomycetales	Planctomycetaceae	Singulisphaera
13	OTU8873	connectors	Bacteria	Proteobacteria	Alphaproteobacteria	Rhizobiales	Rhizobiales_Incertae_Sedis	Rhizomicrobium
13	OTU2790	connectors	Bacteria	Planctomycetes	Planctomycetacia	Planctomycetales	Planctomycetaceae	uncultured
13	OTU10962	connectors	Bacteria	Verrucomicrobia	OPB35_soil_group	OPB35_soil_group_or	OPB35_soil_group_fa	OPB35_soil_group_ge
13	OTU15267	connectors	Bacteria	Proteobacteria	Alphaproteobacteria	Caulobacterales	Caulobacteraceae
13	OTU7041	connectors	Bacteria	Acidobacteria	Acidobacteria	Acidobacteriales	Acidobacteriaceae_(Subgroup_1)
13	OTU2084	connectors	Bacteria	Actinobacteria	Thermoleophilia	Solirubrobacterales	Solirubrobacterales_unclassified
13	OTU686	connectors	Bacteria	Planctomycetes	Planctomycetacia	Planctomycetales	Planctomycetaceae	uncultured
13	OTU2276	connectors	Bacteria	Proteobacteria	Alphaproteobacteria	Rhodospirillales	Rhodospirillales_unclassified
13	OTU23477	connectors	Bacteria	Chloroflexi	Ktedonobacteria	Ktedonobacteria_unclassified	Ktedonobacteria_unclassified
13	OTU16532	connectors	Bacteria	Planctomycetes	Planctomycetacia	Planctomycetales	Planctomycetaceae	uncultured
13	OTU27910	connectors	Bacteria	Chloroflexi	Ktedonobacteria	Ktedonobacterales	Thermosporotrichaceae	uncultured
13	OTU18396	connectors	Bacteria	Actinobacteria	Actinobacteria	Frankiales	Acidothermaceae	Acidothermus
13	OTU9958	connectors	Bacteria	Planctomycetes	Planctomycetacia	Planctomycetales	Planctomycetaceae
13	OTU1814	connectors	Bacteria	Acidobacteria	Acidobacteria	Acidobacteriales	Acidobacteriaceae_(Subgroup_1)
13	OTU5495	connectors	Bacteria	Verrucomicrobia	Verrucomicrobia_Incertae_Sedis	Unknown_Order	Unknown_Family	Candidatus_Methylacidiphilum
13	OTU11361	connectors	Bacteria	Cyanobacteria	Melainabacteria	Obscuribacterales	Obscuribacterales_fa	Obscuribacterales_ge
13	OTU1490	connectors	Bacteria	Proteobacteria	Gammaproteobacteria	Legionellales	Coxiellaceae	Aquicella
14	OTU797	module hubs	Bacteria	Proteobacteria	Deltaproteobacteria	Myxococcales	Polyangiaceae	Sorangium
14	OTU721	module hubs	Bacteria	Proteobacteria	Gammaproteobacteria	Legionellales	Coxiellaceae	Aquicella
14	OTU29675	module hubs	Bacteria	Acidobacteria	Subgroup_2	Subgroup_2_or	Subgroup_2_fa	Subgroup_2_ge
14	OTU6234	module hubs	Bacteria	Proteobacteria	Deltaproteobacteria	Myxococcales	Haliangiaceae	Haliangium
14	OTU795	module hubs	Bacteria	Proteobacteria	Betaproteobacteria	Nitrosomonadales	Nitrosomonadaceae	uncultured
14	OTU29795	module hubs	Bacteria	Verrucomicrobia	Spartobacteria	Chthoniobacterales	Xiphinematobacteraceae	Candidatus_Xiphinematobacter
14	OTU21020	module hubs	Bacteria	Chloroflexi	Ktedonobacteria	Ktedonobacterales	FCPS473	FCPS473_ge
14	OTU16532	module hubs	Bacteria	Planctomycetes	Planctomycetacia	Planctomycetales	Planctomycetaceae	uncultured
14	OTU4827	module hubs	Bacteria	Proteobacteria	Alphaproteobacteria	Caulobacterales	Caulobacteraceae
14	OTU791	module hubs	Bacteria	Proteobacteria	Alphaproteobacteria	Rhodospirillales	Acetobacteraceae
14	OTU15094	module hubs	Bacteria	Actinobacteria	Actinobacteria	Frankiales	Acidothermaceae	Acidothermus
14	OTU1024	module hubs	Bacteria	Acidobacteria	Subgroup_5	Subgroup_5_or	Subgroup_5_fa	Subgroup_5_ge
14	OTU14929	connectors	Bacteria	Planctomycetes	Planctomycetacia	Planctomycetales	Planctomycetaceae	uncultured
14	OTU1027	connectors	Bacteria	Proteobacteria	Gammaproteobacteria	Xanthomonadales	Xanthomonadaceae	Rhodanobacter
14	OTU2109	connectors	Bacteria	Planctomycetes	Planctomycetacia	Planctomycetales	Planctomycetaceae	uncultured
14	OTU1420	connectors	Bacteria	Actinobacteria	Acidimicrobiia	Acidimicrobiales	uncultured	uncultured_ge
14	OTU10805	connectors	Bacteria	Proteobacteria	Alphaproteobacteria	Rhodospirillales	DA111	DA111_ge
14	OTU10241	connectors	Bacteria	Actinobacteria	Actinobacteria	Actinobacteria_unclassified	Actinobacteria_unclassified
14	OTU4127	connectors	Bacteria	Planctomycetes	Planctomycetacia	Planctomycetales	Planctomycetaceae	uncultured
14	OTU12882	connectors	Bacteria	Proteobacteria	Alphaproteobacteria	Rhizobiales	Rhizobiales_unclassified
14	OTU2218	connectors	Bacteria	Bacteria_unclassified	Bacteria_unclassified	Bacteria_unclassified	Bacteria_unclassified
14	OTU3816	connectors	Bacteria	Actinobacteria	Acidimicrobiia	Acidimicrobiales	uncultured	uncultured_ge
15	OTU4649	module hubs	Bacteria	Proteobacteria	Gammaproteobacteria	Xanthomonadales	Xanthomonadaceae
15	OTU991	module hubs	Bacteria	Actinobacteria	Thermoleophilia	Gaiellales	uncultured	uncultured_ge
15	OTU721	module hubs	Bacteria	Proteobacteria	Gammaproteobacteria	Legionellales	Coxiellaceae	Aquicella
15	OTU15767	module hubs	Bacteria	Acidobacteria	Subgroup_2	Subgroup_2_or	Subgroup_2_fa	Subgroup_2_ge
15	OTU17193	module hubs	Bacteria	Proteobacteria	Gammaproteobacteria	Xanthomonadales	uncultured	uncultured_ge
15	OTU1027	module hubs	Bacteria	Proteobacteria	Gammaproteobacteria	Xanthomonadales	Xanthomonadaceae	Rhodanobacter
15	OTU795	module hubs	Bacteria	Proteobacteria	Betaproteobacteria	Nitrosomonadales	Nitrosomonadaceae	uncultured
15	OTU1620	module hubs	Bacteria	Planctomycetes	Phycisphaerae	Tepidisphaerales	Tepidisphaeraceae	Tepidisphaeraceae_ge
15	OTU19365	module hubs	Bacteria	Acidobacteria	Subgroup_2	Subgroup_2_or	Subgroup_2_fa	Subgroup_2_ge
15	OTU19567	module hubs	Bacteria	Proteobacteria	Alphaproteobacteria	Rhizobiales	Xanthobacteraceae
15	OTU1319	module hubs	Bacteria	Planctomycetes	Planctomycetacia	Planctomycetales	Planctomycetaceae	Gemmata
15	OTU7184	module hubs	Bacteria	Actinobacteria	Actinobacteria	Frankiales	Acidothermaceae	Acidothermus
15	OTU16532	module hubs	Bacteria	Planctomycetes	Planctomycetacia	Planctomycetales	Planctomycetaceae	uncultured
15	OTU5233	module hubs	Bacteria	Acidobacteria	Solibacteres	Solibacterales	Solibacteraceae_(Subgroup_3)	Candidatus_Solibacter
15	OTU4827	module hubs	Bacteria	Proteobacteria	Alphaproteobacteria	Caulobacterales	Caulobacteraceae
15	OTU6498	module hubs	Bacteria	Proteobacteria	Betaproteobacteria	Burkholderiales	Burkholderiaceae	Burkholderia-Paraburkholderia
15	OTU1019	module hubs	Bacteria	Chloroflexi	Ktedonobacteria	Ktedonobacterales	HSB_OF53-F07	HSB_OF53-F07_ge
15	OTU1183	module hubs	Bacteria	Proteobacteria	Alphaproteobacteria	Rickettsiales	SM2D12	SM2D12_ge
15	OTU13673	module hubs	Bacteria	Planctomycetes	Planctomycetacia	Planctomycetales	Planctomycetaceae	Singulisphaera
15	OTU1024	module hubs	Bacteria	Acidobacteria	Subgroup_5	Subgroup_5_or	Subgroup_5_fa	Subgroup_5_ge
15	OTU1243	connectors	Bacteria	Planctomycetes	vadinHA49	vadinHA49_or	vadinHA49_fa	vadinHA49_ge
15	OTU14579	connectors	Bacteria	Acidobacteria	Acidobacteria	Acidobacteriales	Acidobacteriaceae_(Subgroup_1)
15	OTU1546	connectors	Bacteria	Proteobacteria	Deltaproteobacteria	Oligoflexales	0319-6G20	0319-6G20_ge
15	OTU10778	connectors	Bacteria	Actinobacteria	Actinobacteria	Frankiales	Acidothermaceae	Acidothermus
15	OTU10842	connectors	Bacteria	Proteobacteria	Alphaproteobacteria	Rhizobiales	Rhizobiales_Incertae_Sedis	Rhizomicrobium
15	OTU1029	connectors	Bacteria	Proteobacteria	Deltaproteobacteria	Myxococcales	mle1-27	mle1-27_ge
15	OTU1691	connectors	Bacteria	Proteobacteria	Gammaproteobacteria	Xanthomonadales	Xanthomonadaceae
15	OTU1380	connectors	Bacteria	Chloroflexi	KD4-96	KD4-96_or	KD4-96_fa	KD4-96_ge
15	OTU32229	connectors	Bacteria	Proteobacteria	Alphaproteobacteria	Rhizobiales	Rhizobiales_unclassified
15	OTU3763	connectors	Bacteria	Proteobacteria	Alphaproteobacteria	Rickettsiales	SM2D12	SM2D12_ge
15	OTU30436	connectors	Bacteria	Planctomycetes	Planctomycetacia	Planctomycetales	Planctomycetaceae
15	OTU2095	connectors	Bacteria	Chlamydiae	Chlamydiae	Chlamydiales	Parachlamydiaceae	Candidatus_Protochlamydia
15	OTU26759	connectors	Bacteria	Proteobacteria	Gammaproteobacteria	Xanthomonadales	Xanthomonadales_Incertae_Sedis	Acidibacter
15	OTU11154	connectors	Bacteria	Actinobacteria	Actinobacteria	Frankiales	Acidothermaceae	Acidothermus
15	OTU11404	connectors	Bacteria	Actinobacteria	Actinobacteria	Frankiales	Acidothermaceae	Acidothermus
15	OTU2218	connectors	Bacteria	Bacteria_unclassified	Bacteria_unclassified	Bacteria_unclassified	Bacteria_unclassified
15	OTU3816	connectors	Bacteria	Actinobacteria	Acidimicrobiia	Acidimicrobiales	uncultured	uncultured_ge
15	OTU5623	connectors	Bacteria	Acidobacteria	Solibacteres	Solibacterales	Solibacteraceae_(Subgroup_3)	Candidatus_Solibacter
15	OTU4004	connectors	Bacteria	Acidobacteria	Solibacteres	Solibacterales	Solibacteraceae_(Subgroup_3)	Bryobacter
15	OTU7151	connectors	Bacteria	Planctomycetes	Planctomycetacia	Planctomycetales	Planctomycetaceae	uncultured
15	OTU1122	connectors	Bacteria	Proteobacteria	Alphaproteobacteria	Caulobacterales	Caulobacteraceae	Phenylobacterium
16	OTU797	module hubs	Bacteria	Proteobacteria	Deltaproteobacteria	Myxococcales	Polyangiaceae	Sorangium
16	OTU14579	module hubs	Bacteria	Acidobacteria	Acidobacteria	Acidobacteriales	Acidobacteriaceae_(Subgroup_1)
16	OTU991	module hubs	Bacteria	Actinobacteria	Thermoleophilia	Gaiellales	uncultured	uncultured_ge
16	OTU24661	module hubs	Bacteria	Acidobacteria	Subgroup_6	Subgroup_6_or	Subgroup_6_fa	Subgroup_6_ge
16	OTU1029	module hubs	Bacteria	Proteobacteria	Deltaproteobacteria	Myxococcales	mle1-27	mle1-27_ge
16	OTU28950	module hubs	Bacteria	Verrucomicrobia	Spartobacteria	Chthoniobacterales	Chthoniobacterales_unclassified
16	OTU15888	module hubs	Bacteria	Bacteroidetes	Sphingobacteriia	Sphingobacteriales	Chitinophagaceae
16	OTU4616	module hubs	Bacteria	Proteobacteria	Alphaproteobacteria	Rhizobiales	Rhizobiales_Incertae_Sedis	Rhizomicrobium
16	OTU19365	module hubs	Bacteria	Acidobacteria	Subgroup_2	Subgroup_2_or	Subgroup_2_fa	Subgroup_2_ge
16	OTU9938	module hubs	Bacteria	Proteobacteria	Betaproteobacteria	Burkholderiales	Burkholderiaceae	Burkholderia-Paraburkholderia
16	OTU29795	module hubs	Bacteria	Verrucomicrobia	Spartobacteria	Chthoniobacterales	Xiphinematobacteraceae	Candidatus_Xiphinematobacter
16	OTU4827	module hubs	Bacteria	Proteobacteria	Alphaproteobacteria	Caulobacterales	Caulobacteraceae
16	OTU5484	module hubs	Bacteria	Proteobacteria	Alphaproteobacteria	Rhodospirillales	DA111	DA111_ge
16	OTU1420	module hubs	Bacteria	Actinobacteria	Acidimicrobiia	Acidimicrobiales	uncultured	uncultured_ge
16	OTU791	module hubs	Bacteria	Proteobacteria	Alphaproteobacteria	Rhodospirillales	Acetobacteraceae
16	OTU4529	module hubs	Bacteria	Verrucomicrobia	Spartobacteria	Chthoniobacterales	DA101_soil_group	DA101_soil_group_ge
16	OTU5565	module hubs	Bacteria	Planctomycetes	Planctomycetacia	Planctomycetales	Planctomycetaceae
16	OTU36648	module hubs	Bacteria	Proteobacteria	Alphaproteobacteria	Rhizobiales	Rhizobiales_Incertae_Sedis	Rhizomicrobium
16	OTU31747	connectors	Bacteria	Acidobacteria	Subgroup_2	Subgroup_2_or	Subgroup_2_fa	Subgroup_2_ge
16	OTU12063	connectors	Bacteria	Acidobacteria	Acidobacteria	Acidobacteriales	Acidobacteriaceae_(Subgroup_1)	uncultured
16	OTU29675	connectors	Bacteria	Acidobacteria	Subgroup_2	Subgroup_2_or	Subgroup_2_fa	Subgroup_2_ge
16	OTU31300	connectors	Bacteria	Cyanobacteria	Melainabacteria	Obscuribacterales	Obscuribacterales_fa	Obscuribacterales_ge
16	OTU13450	connectors	Bacteria	Bacteroidetes	Sphingobacteriia	Sphingobacteriales	Sphingobacteriaceae	Mucilaginibacter
16	OTU4156	connectors	Bacteria	Proteobacteria	Deltaproteobacteria	Myxococcales	Polyangiaceae
16	OTU1187	connectors	Bacteria	Bacteria_unclassified	Bacteria_unclassified	Bacteria_unclassified	Bacteria_unclassified
16	OTU6718	connectors	Bacteria	Proteobacteria	Deltaproteobacteria	Myxococcales	Polyangiaceae	Sorangium
16	OTU24241	connectors	Bacteria	Proteobacteria	Alphaproteobacteria	Rhizobiales	KF-JG30-B3	KF-JG30-B3_ge
16	OTU1717	connectors	Bacteria	Armatimonadetes	Armatimonadia	Armatimonadales	Armatimonadales_fa	Armatimonadales_ge
16	OTU1794	connectors	Bacteria	Actinobacteria	Actinobacteria	Streptosporangiales	Thermomonosporaceae	Actinomadura
16	OTU37970	connectors	Bacteria	Chloroflexi	Ktedonobacteria	Ktedonobacterales	HSB_OF53-F07	HSB_OF53-F07_ge
16	OTU1242	connectors	Bacteria	Planctomycetes	Planctomycetacia	Planctomycetales	Planctomycetaceae	uncultured
16	OTU11187	connectors	Bacteria	Acidobacteria	Acidobacteria	Acidobacteriales	Acidobacteriaceae_(Subgroup_1)
16	OTU5495	connectors	Bacteria	Verrucomicrobia	Verrucomicrobia_Incertae_Sedis	Unknown_Order	Unknown_Family	Candidatus_Methylacidiphilum
16	OTU18289	connectors	Bacteria	Verrucomicrobia	Spartobacteria	Chthoniobacterales	Chthoniobacteraceae	Chthoniobacter
16	OTU1456	connectors	Bacteria	Bacteroidetes	Sphingobacteriia	Sphingobacteriales	uncultured	uncultured_ge
16	OTU1546	network hubs	Bacteria	Proteobacteria	Deltaproteobacteria	Oligoflexales	0319-6G20	0319-6G20_ge
17	OTU13866	module hubs	Bacteria	Chloroflexi	Ktedonobacteria	Ktedonobacterales	Ktedonobacterales_unclassified
17	OTU1546	module hubs	Bacteria	Proteobacteria	Deltaproteobacteria	Oligoflexales	0319-6G20	0319-6G20_ge
17	OTU721	module hubs	Bacteria	Proteobacteria	Gammaproteobacteria	Legionellales	Coxiellaceae	Aquicella
17	OTU1029	module hubs	Bacteria	Proteobacteria	Deltaproteobacteria	Myxococcales	mle1-27	mle1-27_ge
17	OTU6234	module hubs	Bacteria	Proteobacteria	Deltaproteobacteria	Myxococcales	Haliangiaceae	Haliangium
17	OTU19365	module hubs	Bacteria	Acidobacteria	Subgroup_2	Subgroup_2_or	Subgroup_2_fa	Subgroup_2_ge
17	OTU19567	module hubs	Bacteria	Proteobacteria	Alphaproteobacteria	Rhizobiales	Xanthobacteraceae
17	OTU2276	module hubs	Bacteria	Proteobacteria	Alphaproteobacteria	Rhodospirillales	Rhodospirillales_unclassified
17	OTU12075	module hubs	Bacteria	Verrucomicrobia	Spartobacteria	Chthoniobacterales	Xiphinematobacteraceae	Candidatus_Xiphinematobacter
17	OTU6498	module hubs	Bacteria	Proteobacteria	Betaproteobacteria	Burkholderiales	Burkholderiaceae	Burkholderia-Paraburkholderia
17	OTU2401	module hubs	Bacteria	Acidobacteria	Subgroup_6	Subgroup_6_or	Subgroup_6_fa	Subgroup_6_ge
17	OTU3816	module hubs	Bacteria	Actinobacteria	Acidimicrobiia	Acidimicrobiales	uncultured	uncultured_ge
17	OTU944	module hubs	Bacteria	Chloroflexi	Ktedonobacteria	Ktedonobacterales	HSB_OF53-F07	HSB_OF53-F07_ge
17	OTU1024	module hubs	Bacteria	Acidobacteria	Subgroup_5	Subgroup_5_or	Subgroup_5_fa	Subgroup_5_ge
17	OTU4754	connectors	Bacteria	Proteobacteria	Alphaproteobacteria	Rhodospirillales	DA111	DA111_ge
17	OTU4920	connectors	Bacteria	Proteobacteria	Alphaproteobacteria	Rhodospirillales	DA111	DA111_ge
17	OTU31859	connectors	Bacteria	Acidobacteria	Subgroup_2	Subgroup_2_or	Subgroup_2_fa	Subgroup_2_ge
17	OTU4100	connectors	Bacteria	Planctomycetes	Planctomycetacia	Planctomycetales	Planctomycetaceae	uncultured
17	OTU16532	connectors	Bacteria	Planctomycetes	Planctomycetacia	Planctomycetales	Planctomycetaceae	uncultured
17	OTU20421	connectors	Bacteria	Acidobacteria	Subgroup_2	Subgroup_2_or	Subgroup_2_fa	Subgroup_2_ge
17	OTU26759	connectors	Bacteria	Proteobacteria	Gammaproteobacteria	Xanthomonadales	Xanthomonadales_Incertae_Sedis	Acidibacter
17	OTU9713	connectors	Bacteria	Proteobacteria	Alphaproteobacteria	Rhodospirillales	Acetobacteraceae
17	OTU860	connectors	Bacteria	Cyanobacteria	Melainabacteria	Obscuribacterales	Obscuribacterales_fa	Obscuribacterales_ge
17	OTU2723	connectors	Bacteria	Proteobacteria	Deltaproteobacteria	Oligoflexales	0319-6G20	0319-6G20_ge
17	OTU10330	connectors	Bacteria	Actinobacteria	Actinobacteria	Frankiales	Acidothermaceae	Acidothermus
17	OTU11744	connectors	Bacteria	Planctomycetes	Planctomycetacia	Planctomycetales	Planctomycetaceae	uncultured
17	OTU1870	connectors	Bacteria	Planctomycetes	Phycisphaerae	Tepidisphaerales	Tepidisphaeraceae	Tepidisphaeraceae_ge
18	OTU797	module hubs	Bacteria	Proteobacteria	Deltaproteobacteria	Myxococcales	Polyangiaceae	Sorangium
18	OTU13866	module hubs	Bacteria	Chloroflexi	Ktedonobacteria	Ktedonobacterales	Ktedonobacterales_unclassified
18	OTU1546	module hubs	Bacteria	Proteobacteria	Deltaproteobacteria	Oligoflexales	0319-6G20	0319-6G20_ge
18	OTU832	module hubs	Bacteria	Proteobacteria	Deltaproteobacteria	Oligoflexales	0319-6G20	0319-6G20_ge
18	OTU2346	module hubs	Bacteria	Proteobacteria	Alphaproteobacteria	Rhodospirillales	Acetobacteraceae
18	OTU1587	module hubs	Bacteria	Actinobacteria	Thermoleophilia	Gaiellales	uncultured	uncultured_ge
18	OTU1027	module hubs	Bacteria	Proteobacteria	Gammaproteobacteria	Xanthomonadales	Xanthomonadaceae	Rhodanobacter
18	OTU28950	module hubs	Bacteria	Verrucomicrobia	Spartobacteria	Chthoniobacterales	Chthoniobacterales_unclassified
18	OTU1378	module hubs	Bacteria	Proteobacteria	Deltaproteobacteria	Bdellovibrionales	Bdellovibrionaceae	Bdellovibrio
18	OTU19365	module hubs	Bacteria	Acidobacteria	Subgroup_2	Subgroup_2_or	Subgroup_2_fa	Subgroup_2_ge
18	OTU19567	module hubs	Bacteria	Proteobacteria	Alphaproteobacteria	Rhizobiales	Xanthobacteraceae
18	OTU6498	module hubs	Bacteria	Proteobacteria	Betaproteobacteria	Burkholderiales	Burkholderiaceae	Burkholderia-Paraburkholderia
18	OTU1508	module hubs	Bacteria	Planctomycetes	Planctomycetacia	Planctomycetales	Planctomycetaceae	uncultured
18	OTU11081	module hubs	Bacteria	Verrucomicrobia	Spartobacteria	Chthoniobacterales	Xiphinematobacteraceae	Candidatus_Xiphinematobacter
18	OTU2267	module hubs	Bacteria	Planctomycetes	Phycisphaerae	Tepidisphaerales	Tepidisphaeraceae	Tepidisphaeraceae_ge
18	OTU14848	module hubs	Bacteria	Planctomycetes	Phycisphaerae	Tepidisphaerales	Tepidisphaeraceae	Tepidisphaeraceae_ge
18	OTU36648	module hubs	Bacteria	Proteobacteria	Alphaproteobacteria	Rhizobiales	Rhizobiales_Incertae_Sedis	Rhizomicrobium
18	OTU1100	module hubs	Bacteria	Planctomycetes	Phycisphaerae	Tepidisphaerales	Tepidisphaeraceae	Tepidisphaeraceae_ge
18	OTU4649	connectors	Bacteria	Proteobacteria	Gammaproteobacteria	Xanthomonadales	Xanthomonadaceae
18	OTU31300	connectors	Bacteria	Cyanobacteria	Melainabacteria	Obscuribacterales	Obscuribacterales_fa	Obscuribacterales_ge
18	OTU4814	connectors	Bacteria	Planctomycetes	Planctomycetacia	Planctomycetales	Planctomycetaceae
18	OTU940	connectors	Bacteria	Actinobacteria	Thermoleophilia	Solirubrobacterales	Elev-16S-1332	Elev-16S-1332_ge
18	OTU1495	connectors	Bacteria	Proteobacteria	Proteobacteria_unclassified	Proteobacteria_unclassified	Proteobacteria_unclassified
18	OTU17193	connectors	Bacteria	Proteobacteria	Gammaproteobacteria	Xanthomonadales	uncultured	uncultured_ge
18	OTU4434	connectors	Bacteria	Planctomycetes	Phycisphaerae	Tepidisphaerales	Tepidisphaeraceae	Tepidisphaeraceae_ge
18	OTU16336	connectors	Bacteria	Proteobacteria	Gammaproteobacteria	Xanthomonadales	uncultured	uncultured_ge
18	OTU6693	connectors	Bacteria	Proteobacteria	Alphaproteobacteria	Rhizobiales	Hyphomicrobiaceae	Rhodoplanes
18	OTU1601	connectors	Bacteria	Planctomycetes	Planctomycetacia	Planctomycetales	Planctomycetaceae	Singulisphaera
18	OTU30436	connectors	Bacteria	Planctomycetes	Planctomycetacia	Planctomycetales	Planctomycetaceae
18	OTU1706	connectors	Bacteria	Planctomycetes	Planctomycetacia	Planctomycetales	Planctomycetaceae	uncultured
18	OTU18053	connectors	Bacteria	Acidobacteria	Acidobacteria	Acidobacteriales	Acidobacteriaceae_(Subgroup_1)	uncultured
18	OTU6146	connectors	Bacteria	Acidobacteria	Subgroup_6	Subgroup_6_or	Subgroup_6_fa	Subgroup_6_ge
18	OTU13312	connectors	Bacteria	Verrucomicrobia	Spartobacteria	Chthoniobacterales	Xiphinematobacteraceae	Candidatus_Xiphinematobacter
18	OTU2218	connectors	Bacteria	Bacteria_unclassified	Bacteria_unclassified	Bacteria_unclassified	Bacteria_unclassified
18	OTU2473	connectors	Bacteria	Chloroflexi	Ktedonobacteria	Ktedonobacterales	Ktedonobacterales_unclassified
18	OTU1456	connectors	Bacteria	Bacteroidetes	Sphingobacteriia	Sphingobacteriales	uncultured	uncultured_ge
18	OTU4004	connectors	Bacteria	Acidobacteria	Solibacteres	Solibacterales	Solibacteraceae_(Subgroup_3)	Bryobacter
18	OTU1122	connectors	Bacteria	Proteobacteria	Alphaproteobacteria	Caulobacterales	Caulobacteraceae	Phenylobacterium
19	OTU2346	module hubs	Bacteria	Proteobacteria	Alphaproteobacteria	Rhodospirillales	Acetobacteraceae
19	OTU15767	module hubs	Bacteria	Acidobacteria	Subgroup_2	Subgroup_2_or	Subgroup_2_fa	Subgroup_2_ge
19	OTU2387	module hubs	Bacteria	Actinobacteria	Actinobacteria	Micromonosporales	Micromonosporaceae	Dactylosporangium
19	OTU6234	module hubs	Bacteria	Proteobacteria	Deltaproteobacteria	Myxococcales	Haliangiaceae	Haliangium
19	OTU795	module hubs	Bacteria	Proteobacteria	Betaproteobacteria	Nitrosomonadales	Nitrosomonadaceae	uncultured
19	OTU1620	module hubs	Bacteria	Planctomycetes	Phycisphaerae	Tepidisphaerales	Tepidisphaeraceae	Tepidisphaeraceae_ge
19	OTU15474	module hubs	Bacteria	Proteobacteria	Betaproteobacteria	Burkholderiales	Comamonadaceae
19	OTU19567	module hubs	Bacteria	Proteobacteria	Alphaproteobacteria	Rhizobiales	Xanthobacteraceae
19	OTU1296	module hubs	Bacteria	Proteobacteria	Betaproteobacteria	Betaproteobacteria_unclassified	Betaproteobacteria_unclassified
19	OTU16532	module hubs	Bacteria	Planctomycetes	Planctomycetacia	Planctomycetales	Planctomycetaceae	uncultured
19	OTU4529	module hubs	Bacteria	Verrucomicrobia	Spartobacteria	Chthoniobacterales	DA101_soil_group	DA101_soil_group_ge
19	OTU852	module hubs	Bacteria	Proteobacteria	Alphaproteobacteria	Rhizobiales	Rhodobiaceae	uncultured
19	OTU1081	module hubs	Bacteria	Proteobacteria	Gammaproteobacteria	Xanthomonadales	uncultured	uncultured_ge
19	OTU1019	module hubs	Bacteria	Chloroflexi	Ktedonobacteria	Ktedonobacterales	HSB_OF53-F07	HSB_OF53-F07_ge
19	OTU11361	module hubs	Bacteria	Cyanobacteria	Melainabacteria	Obscuribacterales	Obscuribacterales_fa	Obscuribacterales_ge
19	OTU3816	module hubs	Bacteria	Actinobacteria	Acidimicrobiia	Acidimicrobiales	uncultured	uncultured_ge
19	OTU944	module hubs	Bacteria	Chloroflexi	Ktedonobacteria	Ktedonobacterales	HSB_OF53-F07	HSB_OF53-F07_ge
19	OTU14802	module hubs	Bacteria	Planctomycetes	Planctomycetacia	Planctomycetales	Planctomycetaceae
19	OTU1024	module hubs	Bacteria	Acidobacteria	Subgroup_5	Subgroup_5_or	Subgroup_5_fa	Subgroup_5_ge
19	OTU8873	connectors	Bacteria	Proteobacteria	Alphaproteobacteria	Rhizobiales	Rhizobiales_Incertae_Sedis	Rhizomicrobium
19	OTU14579	connectors	Bacteria	Acidobacteria	Acidobacteria	Acidobacteriales	Acidobacteriaceae_(Subgroup_1)
19	OTU679	connectors	Bacteria	Planctomycetes	Planctomycetacia	Planctomycetales	Planctomycetaceae	uncultured
19	OTU13450	connectors	Bacteria	Bacteroidetes	Sphingobacteriia	Sphingobacteriales	Sphingobacteriaceae	Mucilaginibacter
19	OTU940	connectors	Bacteria	Actinobacteria	Thermoleophilia	Solirubrobacterales	Elev-16S-1332	Elev-16S-1332_ge
19	OTU1187	connectors	Bacteria	Bacteria_unclassified	Bacteria_unclassified	Bacteria_unclassified	Bacteria_unclassified
19	OTU24241	connectors	Bacteria	Proteobacteria	Alphaproteobacteria	Rhizobiales	KF-JG30-B3	KF-JG30-B3_ge
19	OTU684	connectors	Bacteria	Planctomycetes	Planctomycetacia	Planctomycetales	Planctomycetaceae
19	OTU6693	connectors	Bacteria	Proteobacteria	Alphaproteobacteria	Rhizobiales	Hyphomicrobiaceae	Rhodoplanes
19	OTU9713	connectors	Bacteria	Proteobacteria	Alphaproteobacteria	Rhodospirillales	Acetobacteraceae
19	OTU960	connectors	Bacteria	Proteobacteria	Alphaproteobacteria	Rhodospirillales	Acetobacteraceae
19	OTU12882	connectors	Bacteria	Proteobacteria	Alphaproteobacteria	Rhizobiales	Rhizobiales_unclassified
19	OTU3153	connectors	Bacteria	Verrucomicrobia	Spartobacteria	Chthoniobacterales	DA101_soil_group	DA101_soil_group_ge
19	OTU796	connectors	Bacteria	Proteobacteria	Deltaproteobacteria	Desulfurellales	Desulfurellaceae	H16
19	OTU1881	connectors	Bacteria	Actinobacteria	Thermoleophilia	Gaiellales	uncultured	uncultured_ge
20	OTU31747	module hubs	Bacteria	Acidobacteria	Subgroup_2	Subgroup_2_or	Subgroup_2_fa	Subgroup_2_ge
20	OTU13866	module hubs	Bacteria	Chloroflexi	Ktedonobacteria	Ktedonobacterales	Ktedonobacterales_unclassified
20	OTU1546	module hubs	Bacteria	Proteobacteria	Deltaproteobacteria	Oligoflexales	0319-6G20	0319-6G20_ge
20	OTU18364	module hubs	Bacteria	Acidobacteria	Subgroup_2	Subgroup_2_or	Subgroup_2_fa	Subgroup_2_ge
20	OTU29675	module hubs	Bacteria	Acidobacteria	Subgroup_2	Subgroup_2_or	Subgroup_2_fa	Subgroup_2_ge
20	OTU10962	module hubs	Bacteria	Verrucomicrobia	OPB35_soil_group	OPB35_soil_group_or	OPB35_soil_group_fa	OPB35_soil_group_ge
20	OTU1587	module hubs	Bacteria	Actinobacteria	Thermoleophilia	Gaiellales	uncultured	uncultured_ge
20	OTU1319	module hubs	Bacteria	Planctomycetes	Planctomycetacia	Planctomycetales	Planctomycetaceae	Gemmata
20	OTU5233	module hubs	Bacteria	Acidobacteria	Solibacteres	Solibacterales	Solibacteraceae_(Subgroup_3)	Candidatus_Solibacter
20	OTU1508	module hubs	Bacteria	Planctomycetes	Planctomycetacia	Planctomycetales	Planctomycetaceae	uncultured
20	OTU18727	module hubs	Bacteria	Planctomycetes	Phycisphaerae	Tepidisphaerales	Tepidisphaeraceae	Tepidisphaeraceae_ge
20	OTU1342	module hubs	Bacteria	Planctomycetes	Planctomycetacia	Planctomycetales	Planctomycetaceae	uncultured
20	OTU791	module hubs	Bacteria	Proteobacteria	Alphaproteobacteria	Rhodospirillales	Acetobacteraceae
20	OTU3891	module hubs	Bacteria	Planctomycetes	Planctomycetacia	Planctomycetales	Planctomycetaceae	Pirellula
20	OTU1203	connectors	Bacteria	Armatimonadetes	Armatimonadia	Armatimonadales	Armatimonadales_fa	Armatimonadales_ge
20	OTU1187	connectors	Bacteria	Bacteria_unclassified	Bacteria_unclassified	Bacteria_unclassified	Bacteria_unclassified
20	OTU2276	connectors	Bacteria	Proteobacteria	Alphaproteobacteria	Rhodospirillales	Rhodospirillales_unclassified
20	OTU6206	connectors	Bacteria	Bacteria_unclassified	Bacteria_unclassified	Bacteria_unclassified	Bacteria_unclassified
20	OTU4827	connectors	Bacteria	Proteobacteria	Alphaproteobacteria	Caulobacterales	Caulobacteraceae
20	OTU6396	connectors	Bacteria	Planctomycetes	Planctomycetacia	Planctomycetales	Planctomycetaceae	Isosphaera
20	OTU30436	connectors	Bacteria	Planctomycetes	Planctomycetacia	Planctomycetales	Planctomycetaceae
20	OTU26759	connectors	Bacteria	Proteobacteria	Gammaproteobacteria	Xanthomonadales	Xanthomonadales_Incertae_Sedis	Acidibacter
20	OTU9958	connectors	Bacteria	Planctomycetes	Planctomycetacia	Planctomycetales	Planctomycetaceae
20	OTU1814	connectors	Bacteria	Acidobacteria	Acidobacteria	Acidobacteriales	Acidobacteriaceae_(Subgroup_1)
20	OTU3816	connectors	Bacteria	Actinobacteria	Acidimicrobiia	Acidimicrobiales	uncultured	uncultured_ge
21	OTU797	module hubs	Bacteria	Proteobacteria	Deltaproteobacteria	Myxococcales	Polyangiaceae	Sorangium
21	OTU1834	module hubs	Bacteria	Proteobacteria	Alphaproteobacteria	Rickettsiales	SM2D12	SM2D12_ge
21	OTU991	module hubs	Bacteria	Actinobacteria	Thermoleophilia	Gaiellales	uncultured	uncultured_ge
21	OTU1546	module hubs	Bacteria	Proteobacteria	Deltaproteobacteria	Oligoflexales	0319-6G20	0319-6G20_ge
21	OTU24661	module hubs	Bacteria	Acidobacteria	Subgroup_6	Subgroup_6_or	Subgroup_6_fa	Subgroup_6_ge
21	OTU10962	module hubs	Bacteria	Verrucomicrobia	OPB35_soil_group	OPB35_soil_group_or	OPB35_soil_group_fa	OPB35_soil_group_ge
21	OTU1027	module hubs	Bacteria	Proteobacteria	Gammaproteobacteria	Xanthomonadales	Xanthomonadaceae	Rhodanobacter
21	OTU15888	module hubs	Bacteria	Bacteroidetes	Sphingobacteriia	Sphingobacteriales	Chitinophagaceae
21	OTU1378	module hubs	Bacteria	Proteobacteria	Deltaproteobacteria	Bdellovibrionales	Bdellovibrionaceae	Bdellovibrio
21	OTU795	module hubs	Bacteria	Proteobacteria	Betaproteobacteria	Nitrosomonadales	Nitrosomonadaceae	uncultured
21	OTU1620	module hubs	Bacteria	Planctomycetes	Phycisphaerae	Tepidisphaerales	Tepidisphaeraceae	Tepidisphaeraceae_ge
21	OTU19567	module hubs	Bacteria	Proteobacteria	Alphaproteobacteria	Rhizobiales	Xanthobacteraceae
21	OTU974	module hubs	Bacteria	Chloroflexi	JG30-KF-CM66	JG30-KF-CM66_or	JG30-KF-CM66_fa	JG30-KF-CM66_ge
21	OTU4100	module hubs	Bacteria	Planctomycetes	Planctomycetacia	Planctomycetales	Planctomycetaceae	uncultured
21	OTU4827	module hubs	Bacteria	Proteobacteria	Alphaproteobacteria	Caulobacterales	Caulobacteraceae
21	OTU6498	module hubs	Bacteria	Proteobacteria	Betaproteobacteria	Burkholderiales	Burkholderiaceae	Burkholderia-Paraburkholderia
21	OTU13390	module hubs	Bacteria	Verrucomicrobia	OPB35_soil_group	OPB35_soil_group_or	OPB35_soil_group_fa	OPB35_soil_group_ge
21	OTU27910	module hubs	Bacteria	Chloroflexi	Ktedonobacteria	Ktedonobacterales	Thermosporotrichaceae	uncultured
21	OTU5099	module hubs	Bacteria	Planctomycetes	Planctomycetacia	Planctomycetales	Planctomycetaceae	Isosphaera
21	OTU1342	module hubs	Bacteria	Planctomycetes	Planctomycetacia	Planctomycetales	Planctomycetaceae	uncultured
21	OTU791	module hubs	Bacteria	Proteobacteria	Alphaproteobacteria	Rhodospirillales	Acetobacteraceae
21	OTU12394	module hubs	Bacteria	Acidobacteria	Solibacteres	Solibacterales	Solibacteraceae_(Subgroup_3)
21	OTU14848	module hubs	Bacteria	Planctomycetes	Phycisphaerae	Tepidisphaerales	Tepidisphaeraceae	Tepidisphaeraceae_ge
21	OTU1019	module hubs	Bacteria	Chloroflexi	Ktedonobacteria	Ktedonobacterales	HSB_OF53-F07	HSB_OF53-F07_ge
21	OTU10170	module hubs	Bacteria	Proteobacteria	Alphaproteobacteria	Rhodospirillales	DA111	DA111_ge
21	OTU36648	module hubs	Bacteria	Proteobacteria	Alphaproteobacteria	Rhizobiales	Rhizobiales_Incertae_Sedis	Rhizomicrobium
21	OTU944	module hubs	Bacteria	Chloroflexi	Ktedonobacteria	Ktedonobacterales	HSB_OF53-F07	HSB_OF53-F07_ge
21	OTU13199	module hubs	Bacteria	Proteobacteria	Alphaproteobacteria	Rhizobiales	Rhizobiales_unclassified
21	OTU1024	module hubs	Bacteria	Acidobacteria	Subgroup_5	Subgroup_5_or	Subgroup_5_fa	Subgroup_5_ge
21	OTU1147	connectors	Bacteria	Bacteria_unclassified	Bacteria_unclassified	Bacteria_unclassified	Bacteria_unclassified
21	OTU11372	connectors	Bacteria	Acidobacteria	Solibacteres	Solibacterales	Solibacteraceae_(Subgroup_3)	Candidatus_Solibacter
21	OTU4920	connectors	Bacteria	Proteobacteria	Alphaproteobacteria	Rhodospirillales	DA111	DA111_ge
21	OTU794	connectors	Bacteria	Proteobacteria	Alphaproteobacteria	Rhodospirillales	Rhodospirillales_Incertae_Sedis	Reyranella
21	OTU15767	connectors	Bacteria	Acidobacteria	Subgroup_2	Subgroup_2_or	Subgroup_2_fa	Subgroup_2_ge
21	OTU5874	connectors	Bacteria	Proteobacteria	Gammaproteobacteria	Xanthomonadales	Xanthomonadales_Incertae_Sedis	Acidibacter
21	OTU940	connectors	Bacteria	Actinobacteria	Thermoleophilia	Solirubrobacterales	Elev-16S-1332	Elev-16S-1332_ge
21	OTU2803	connectors	Bacteria	Verrucomicrobia	OPB35_soil_group	OPB35_soil_group_or	OPB35_soil_group_fa	OPB35_soil_group_ge
21	OTU1187	connectors	Bacteria	Bacteria_unclassified	Bacteria_unclassified	Bacteria_unclassified	Bacteria_unclassified
21	OTU686	connectors	Bacteria	Planctomycetes	Planctomycetacia	Planctomycetales	Planctomycetaceae	uncultured
21	OTU38935	connectors	Bacteria	Proteobacteria	Alphaproteobacteria	Rhodospirillales	Acetobacteraceae
21	OTU8270	connectors	Bacteria	Acidobacteria	Acidobacteria	Acidobacteriales	Acidobacteriaceae_(Subgroup_1)
21	OTU9938	connectors	Bacteria	Proteobacteria	Betaproteobacteria	Burkholderiales	Burkholderiaceae	Burkholderia-Paraburkholderia
21	OTU922	connectors	Bacteria	Planctomycetes	Planctomycetacia	Planctomycetales	Planctomycetaceae	uncultured
21	OTU12683	connectors	Bacteria	Verrucomicrobia	Spartobacteria	Chthoniobacterales	DA101_soil_group	DA101_soil_group_ge
21	OTU1717	connectors	Bacteria	Armatimonadetes	Armatimonadia	Armatimonadales	Armatimonadales_fa	Armatimonadales_ge
21	OTU16336	connectors	Bacteria	Proteobacteria	Gammaproteobacteria	Xanthomonadales	uncultured	uncultured_ge
21	OTU1794	connectors	Bacteria	Actinobacteria	Actinobacteria	Streptosporangiales	Thermomonosporaceae	Actinomadura
21	OTU16532	connectors	Bacteria	Planctomycetes	Planctomycetacia	Planctomycetales	Planctomycetaceae	uncultured
21	OTU24817	connectors	Bacteria	Acidobacteria	Solibacteres	Solibacterales	Solibacteraceae_(Subgroup_3)	Bryobacter
21	OTU1706	connectors	Bacteria	Planctomycetes	Planctomycetacia	Planctomycetales	Planctomycetaceae	uncultured
21	OTU540	connectors	Bacteria	Chloroflexi	Ktedonobacteria	Ktedonobacterales	Ktedonobacterales_unclassified
21	OTU20421	connectors	Bacteria	Acidobacteria	Subgroup_2	Subgroup_2_or	Subgroup_2_fa	Subgroup_2_ge
21	OTU13312	connectors	Bacteria	Verrucomicrobia	Spartobacteria	Chthoniobacterales	Xiphinematobacteraceae	Candidatus_Xiphinematobacter
21	OTU37970	connectors	Bacteria	Chloroflexi	Ktedonobacteria	Ktedonobacterales	HSB_OF53-F07	HSB_OF53-F07_ge
21	OTU11154	connectors	Bacteria	Actinobacteria	Actinobacteria	Frankiales	Acidothermaceae	Acidothermus
21	OTU9713	connectors	Bacteria	Proteobacteria	Alphaproteobacteria	Rhodospirillales	Acetobacteraceae
21	OTU1774	connectors	Bacteria	Proteobacteria	Deltaproteobacteria	Oligoflexales	0319-6G20	0319-6G20_ge
21	OTU11854	connectors	Bacteria	Proteobacteria	Alphaproteobacteria	Rhodospirillales	DA111	DA111_ge
21	OTU2770	connectors	Bacteria	Acidobacteria	Acidobacteria	Acidobacteriales	Acidobacteriaceae_(Subgroup_1)	Edaphobacter
21	OTU9960	connectors	Bacteria	Proteobacteria	Betaproteobacteria	Burkholderiales	Oxalobacteraceae
21	OTU23330	connectors	Bacteria	Actinobacteria	Actinobacteria	Actinobacteria_unclassified	Actinobacteria_unclassified
21	OTU3153	connectors	Bacteria	Verrucomicrobia	Spartobacteria	Chthoniobacterales	DA101_soil_group	DA101_soil_group_ge
21	OTU4004	connectors	Bacteria	Acidobacteria	Solibacteres	Solibacterales	Solibacteraceae_(Subgroup_3)	Bryobacter
21	OTU11744	connectors	Bacteria	Planctomycetes	Planctomycetacia	Planctomycetales	Planctomycetaceae	uncultured
22	OTU1855	module hubs	Bacteria	Planctomycetes	Planctomycetacia	Planctomycetales	Planctomycetaceae	uncultured
22	OTU991	module hubs	Bacteria	Actinobacteria	Thermoleophilia	Gaiellales	uncultured	uncultured_ge
22	OTU13866	module hubs	Bacteria	Chloroflexi	Ktedonobacteria	Ktedonobacterales	Ktedonobacterales_unclassified
22	OTU1546	module hubs	Bacteria	Proteobacteria	Deltaproteobacteria	Oligoflexales	0319-6G20	0319-6G20_ge
22	OTU4338	module hubs	Bacteria	Proteobacteria	Alphaproteobacteria	Rhodospirillales	DA111	DA111_ge
22	OTU721	module hubs	Bacteria	Proteobacteria	Gammaproteobacteria	Legionellales	Coxiellaceae	Aquicella
22	OTU2346	module hubs	Bacteria	Proteobacteria	Alphaproteobacteria	Rhodospirillales	Acetobacteraceae
22	OTU24661	module hubs	Bacteria	Acidobacteria	Subgroup_6	Subgroup_6_or	Subgroup_6_fa	Subgroup_6_ge
22	OTU15888	module hubs	Bacteria	Bacteroidetes	Sphingobacteriia	Sphingobacteriales	Chitinophagaceae
22	OTU795	module hubs	Bacteria	Proteobacteria	Betaproteobacteria	Nitrosomonadales	Nitrosomonadaceae	uncultured
22	OTU1620	module hubs	Bacteria	Planctomycetes	Phycisphaerae	Tepidisphaerales	Tepidisphaeraceae	Tepidisphaeraceae_ge
22	OTU38935	module hubs	Bacteria	Proteobacteria	Alphaproteobacteria	Rhodospirillales	Acetobacteraceae
22	OTU19567	module hubs	Bacteria	Proteobacteria	Alphaproteobacteria	Rhizobiales	Xanthobacteraceae
22	OTU4100	module hubs	Bacteria	Planctomycetes	Planctomycetacia	Planctomycetales	Planctomycetaceae	uncultured
22	OTU21020	module hubs	Bacteria	Chloroflexi	Ktedonobacteria	Ktedonobacterales	FCPS473	FCPS473_ge
22	OTU16532	module hubs	Bacteria	Planctomycetes	Planctomycetacia	Planctomycetales	Planctomycetaceae	uncultured
22	OTU11081	module hubs	Bacteria	Verrucomicrobia	Spartobacteria	Chthoniobacterales	Xiphinematobacteraceae	Candidatus_Xiphinematobacter
22	OTU700	module hubs	Bacteria	Bacteria_unclassified	Bacteria_unclassified	Bacteria_unclassified	Bacteria_unclassified
22	OTU5099	module hubs	Bacteria	Planctomycetes	Planctomycetacia	Planctomycetales	Planctomycetaceae	Isosphaera
22	OTU791	module hubs	Bacteria	Proteobacteria	Alphaproteobacteria	Rhodospirillales	Acetobacteraceae
22	OTU4529	module hubs	Bacteria	Verrucomicrobia	Spartobacteria	Chthoniobacterales	DA101_soil_group	DA101_soil_group_ge
22	OTU5565	module hubs	Bacteria	Planctomycetes	Planctomycetacia	Planctomycetales	Planctomycetaceae
22	OTU3891	module hubs	Bacteria	Planctomycetes	Planctomycetacia	Planctomycetales	Planctomycetaceae	Pirellula
22	OTU36648	module hubs	Bacteria	Proteobacteria	Alphaproteobacteria	Rhizobiales	Rhizobiales_Incertae_Sedis	Rhizomicrobium
22	OTU15094	module hubs	Bacteria	Actinobacteria	Actinobacteria	Frankiales	Acidothermaceae	Acidothermus
22	OTU1024	module hubs	Bacteria	Acidobacteria	Subgroup_5	Subgroup_5_or	Subgroup_5_fa	Subgroup_5_ge
22	OTU14579	connectors	Bacteria	Acidobacteria	Acidobacteria	Acidobacteriales	Acidobacteriaceae_(Subgroup_1)
22	OTU1203	connectors	Bacteria	Armatimonadetes	Armatimonadia	Armatimonadales	Armatimonadales_fa	Armatimonadales_ge
22	OTU6982	connectors	Bacteria	Acidobacteria	Subgroup_2	Subgroup_2_or	Subgroup_2_fa	Subgroup_2_ge
22	OTU10778	connectors	Bacteria	Actinobacteria	Actinobacteria	Frankiales	Acidothermaceae	Acidothermus
22	OTU15767	connectors	Bacteria	Acidobacteria	Subgroup_2	Subgroup_2_or	Subgroup_2_fa	Subgroup_2_ge
22	OTU4814	connectors	Bacteria	Planctomycetes	Planctomycetacia	Planctomycetales	Planctomycetaceae
22	OTU15267	connectors	Bacteria	Proteobacteria	Alphaproteobacteria	Caulobacterales	Caulobacteraceae
22	OTU6880	connectors	Bacteria	Planctomycetes	Planctomycetacia	Planctomycetales	Planctomycetaceae	Singulisphaera
22	OTU1187	connectors	Bacteria	Bacteria_unclassified	Bacteria_unclassified	Bacteria_unclassified	Bacteria_unclassified
22	OTU4616	connectors	Bacteria	Proteobacteria	Alphaproteobacteria	Rhizobiales	Rhizobiales_Incertae_Sedis	Rhizomicrobium
22	OTU16336	connectors	Bacteria	Proteobacteria	Gammaproteobacteria	Xanthomonadales	uncultured	uncultured_ge
22	OTU1794	connectors	Bacteria	Actinobacteria	Actinobacteria	Streptosporangiales	Thermomonosporaceae	Actinomadura
22	OTU1988	connectors	Bacteria	Proteobacteria	Deltaproteobacteria	Myxococcales	Archangiaceae	Anaeromyxobacter
22	OTU23477	connectors	Bacteria	Chloroflexi	Ktedonobacteria	Ktedonobacteria_unclassified	Ktedonobacteria_unclassified
22	OTU5233	connectors	Bacteria	Acidobacteria	Solibacteres	Solibacterales	Solibacteraceae_(Subgroup_3)	Candidatus_Solibacter
22	OTU2620	connectors	Bacteria	Cyanobacteria	Melainabacteria	Obscuribacterales	Obscuribacterales_fa	Obscuribacterales_ge
22	OTU20421	connectors	Bacteria	Acidobacteria	Subgroup_2	Subgroup_2_or	Subgroup_2_fa	Subgroup_2_ge
22	OTU27910	connectors	Bacteria	Chloroflexi	Ktedonobacteria	Ktedonobacterales	Thermosporotrichaceae	uncultured
22	OTU37970	connectors	Bacteria	Chloroflexi	Ktedonobacteria	Ktedonobacterales	HSB_OF53-F07	HSB_OF53-F07_ge
22	OTU829	connectors	Bacteria	Chloroflexi	Ktedonobacteria	Ktedonobacterales	1959-01-01	1959-1_ge
22	OTU11154	connectors	Bacteria	Actinobacteria	Actinobacteria	Frankiales	Acidothermaceae	Acidothermus
22	OTU5495	connectors	Bacteria	Verrucomicrobia	Verrucomicrobia_Incertae_Sedis	Unknown_Order	Unknown_Family	Candidatus_Methylacidiphilum
22	OTU2218	connectors	Bacteria	Bacteria_unclassified	Bacteria_unclassified	Bacteria_unclassified	Bacteria_unclassified
22	OTU1774	connectors	Bacteria	Proteobacteria	Deltaproteobacteria	Oligoflexales	0319-6G20	0319-6G20_ge
22	OTU13119	connectors	Bacteria	Proteobacteria	Gammaproteobacteria	Xanthomonadales	Xanthomonadales_Incertae_Sedis	Acidibacter
22	OTU2473	connectors	Bacteria	Chloroflexi	Ktedonobacteria	Ktedonobacterales	Ktedonobacterales_unclassified
22	OTU2826	connectors	Bacteria	Acidobacteria	Solibacteres	Solibacterales	Solibacteraceae_(Subgroup_3)	Bryobacter
22	OTU3816	connectors	Bacteria	Actinobacteria	Acidimicrobiia	Acidimicrobiales	uncultured	uncultured_ge
22	OTU1456	connectors	Bacteria	Bacteroidetes	Sphingobacteriia	Sphingobacteriales	uncultured	uncultured_ge
22	OTU7746	connectors	Bacteria	Acidobacteria	Acidobacteria	Acidobacteriales	Acidobacteriaceae_(Subgroup_1)	Acidobacterium
22	OTU8659	connectors	Bacteria	Acidobacteria	Subgroup_2	Subgroup_2_or	Subgroup_2_fa	Subgroup_2_ge
22	OTU5623	connectors	Bacteria	Acidobacteria	Solibacteres	Solibacterales	Solibacteraceae_(Subgroup_3)	Candidatus_Solibacter
22	OTU1122	connectors	Bacteria	Proteobacteria	Alphaproteobacteria	Caulobacterales	Caulobacteraceae	Phenylobacterium
23	OTU797	module hubs	Bacteria	Proteobacteria	Deltaproteobacteria	Myxococcales	Polyangiaceae	Sorangium
23	OTU14579	module hubs	Bacteria	Acidobacteria	Acidobacteria	Acidobacteriales	Acidobacteriaceae_(Subgroup_1)
23	OTU5092	module hubs	Bacteria	Acidobacteria	Holophagae	Subgroup_7	Subgroup_7_fa	Subgroup_7_ge
23	OTU991	module hubs	Bacteria	Actinobacteria	Thermoleophilia	Gaiellales	uncultured	uncultured_ge
23	OTU1546	module hubs	Bacteria	Proteobacteria	Deltaproteobacteria	Oligoflexales	0319-6G20	0319-6G20_ge
23	OTU4338	module hubs	Bacteria	Proteobacteria	Alphaproteobacteria	Rhodospirillales	DA111	DA111_ge
23	OTU29675	module hubs	Bacteria	Acidobacteria	Subgroup_2	Subgroup_2_or	Subgroup_2_fa	Subgroup_2_ge
23	OTU2346	module hubs	Bacteria	Proteobacteria	Alphaproteobacteria	Rhodospirillales	Acetobacteraceae
23	OTU24661	module hubs	Bacteria	Acidobacteria	Subgroup_6	Subgroup_6_or	Subgroup_6_fa	Subgroup_6_ge
23	OTU7948	module hubs	Bacteria	Proteobacteria	Alphaproteobacteria	Rhizobiales	Xanthobacteraceae	uncultured
23	OTU6234	module hubs	Bacteria	Proteobacteria	Deltaproteobacteria	Myxococcales	Haliangiaceae	Haliangium
23	OTU17193	module hubs	Bacteria	Proteobacteria	Gammaproteobacteria	Xanthomonadales	uncultured	uncultured_ge
23	OTU1027	module hubs	Bacteria	Proteobacteria	Gammaproteobacteria	Xanthomonadales	Xanthomonadaceae	Rhodanobacter
23	OTU1199	module hubs	Bacteria	Proteobacteria	Alphaproteobacteria	Rickettsiales	SM2D12	SM2D12_ge
23	OTU795	module hubs	Bacteria	Proteobacteria	Betaproteobacteria	Nitrosomonadales	Nitrosomonadaceae	uncultured
23	OTU20901	module hubs	Bacteria	Acidobacteria	Acidobacteria	Acidobacteriales	Acidobacteriaceae_(Subgroup_1)	uncultured
23	OTU19365	module hubs	Bacteria	Acidobacteria	Subgroup_2	Subgroup_2_or	Subgroup_2_fa	Subgroup_2_ge
23	OTU19567	module hubs	Bacteria	Proteobacteria	Alphaproteobacteria	Rhizobiales	Xanthobacteraceae
23	OTU1319	module hubs	Bacteria	Planctomycetes	Planctomycetacia	Planctomycetales	Planctomycetaceae	Gemmata
23	OTU10764	module hubs	Bacteria	Proteobacteria	Gammaproteobacteria	Xanthomonadales	Xanthomonadales_Incertae_Sedis	Acidibacter
23	OTU16532	module hubs	Bacteria	Planctomycetes	Planctomycetacia	Planctomycetales	Planctomycetaceae	uncultured
23	OTU6498	module hubs	Bacteria	Proteobacteria	Betaproteobacteria	Burkholderiales	Burkholderiaceae	Burkholderia-Paraburkholderia
23	OTU11081	module hubs	Bacteria	Verrucomicrobia	Spartobacteria	Chthoniobacterales	Xiphinematobacteraceae	Candidatus_Xiphinematobacter
23	OTU837	module hubs	Bacteria	Actinobacteria	Actinobacteria	Corynebacteriales	Nocardiaceae	Nocardia
23	OTU5099	module hubs	Bacteria	Planctomycetes	Planctomycetacia	Planctomycetales	Planctomycetaceae	Isosphaera
23	OTU791	module hubs	Bacteria	Proteobacteria	Alphaproteobacteria	Rhodospirillales	Acetobacteraceae
23	OTU4529	module hubs	Bacteria	Verrucomicrobia	Spartobacteria	Chthoniobacterales	DA101_soil_group	DA101_soil_group_ge
23	OTU5565	module hubs	Bacteria	Planctomycetes	Planctomycetacia	Planctomycetales	Planctomycetaceae
23	OTU14848	module hubs	Bacteria	Planctomycetes	Phycisphaerae	Tepidisphaerales	Tepidisphaeraceae	Tepidisphaeraceae_ge
23	OTU2672	module hubs	Bacteria	Gemmatimonadetes	Gemmatimonadetes	Gemmatimonadales	Gemmatimonadaceae
23	OTU1019	module hubs	Bacteria	Chloroflexi	Ktedonobacteria	Ktedonobacterales	HSB_OF53-F07	HSB_OF53-F07_ge
23	OTU3816	module hubs	Bacteria	Actinobacteria	Acidimicrobiia	Acidimicrobiales	uncultured	uncultured_ge
23	OTU36648	module hubs	Bacteria	Proteobacteria	Alphaproteobacteria	Rhizobiales	Rhizobiales_Incertae_Sedis	Rhizomicrobium
23	OTU944	module hubs	Bacteria	Chloroflexi	Ktedonobacteria	Ktedonobacterales	HSB_OF53-F07	HSB_OF53-F07_ge
23	OTU1183	module hubs	Bacteria	Proteobacteria	Alphaproteobacteria	Rickettsiales	SM2D12	SM2D12_ge
23	OTU15094	module hubs	Bacteria	Actinobacteria	Actinobacteria	Frankiales	Acidothermaceae	Acidothermus
23	OTU2790	connectors	Bacteria	Planctomycetes	Planctomycetacia	Planctomycetales	Planctomycetaceae	uncultured
23	OTU1147	connectors	Bacteria	Bacteria_unclassified	Bacteria_unclassified	Bacteria_unclassified	Bacteria_unclassified
23	OTU1203	connectors	Bacteria	Armatimonadetes	Armatimonadia	Armatimonadales	Armatimonadales_fa	Armatimonadales_ge
23	OTU11372	connectors	Bacteria	Acidobacteria	Solibacteres	Solibacterales	Solibacteraceae_(Subgroup_3)	Candidatus_Solibacter
23	OTU4920	connectors	Bacteria	Proteobacteria	Alphaproteobacteria	Rhodospirillales	DA111	DA111_ge
23	OTU10778	connectors	Bacteria	Actinobacteria	Actinobacteria	Frankiales	Acidothermaceae	Acidothermus
23	OTU794	connectors	Bacteria	Proteobacteria	Alphaproteobacteria	Rhodospirillales	Rhodospirillales_Incertae_Sedis	Reyranella
23	OTU1136	connectors	Bacteria	Planctomycetes	Planctomycetacia	Planctomycetales	Planctomycetaceae
23	OTU15767	connectors	Bacteria	Acidobacteria	Subgroup_2	Subgroup_2_or	Subgroup_2_fa	Subgroup_2_ge
23	OTU5874	connectors	Bacteria	Proteobacteria	Gammaproteobacteria	Xanthomonadales	Xanthomonadales_Incertae_Sedis	Acidibacter
23	OTU940	connectors	Bacteria	Actinobacteria	Thermoleophilia	Solirubrobacterales	Elev-16S-1332	Elev-16S-1332_ge
23	OTU4156	connectors	Bacteria	Proteobacteria	Deltaproteobacteria	Myxococcales	Polyangiaceae
23	OTU2109	connectors	Bacteria	Planctomycetes	Planctomycetacia	Planctomycetales	Planctomycetaceae	uncultured
23	OTU6880	connectors	Bacteria	Planctomycetes	Planctomycetacia	Planctomycetales	Planctomycetaceae	Singulisphaera
23	OTU7489	connectors	Bacteria	Acidobacteria	Subgroup_2	Subgroup_2_or	Subgroup_2_fa	Subgroup_2_ge
23	OTU2397	connectors	Bacteria	Planctomycetes	Planctomycetacia	Planctomycetales	Planctomycetaceae	uncultured
23	OTU4616	connectors	Bacteria	Proteobacteria	Alphaproteobacteria	Rhizobiales	Rhizobiales_Incertae_Sedis	Rhizomicrobium
23	OTU922	connectors	Bacteria	Planctomycetes	Planctomycetacia	Planctomycetales	Planctomycetaceae	uncultured
23	OTU24241	connectors	Bacteria	Proteobacteria	Alphaproteobacteria	Rhizobiales	KF-JG30-B3	KF-JG30-B3_ge
23	OTU16062	connectors	Bacteria	Acidobacteria	Subgroup_2	Subgroup_2_or	Subgroup_2_fa	Subgroup_2_ge
23	OTU16336	connectors	Bacteria	Proteobacteria	Gammaproteobacteria	Xanthomonadales	uncultured	uncultured_ge
23	OTU5484	connectors	Bacteria	Proteobacteria	Alphaproteobacteria	Rhodospirillales	DA111	DA111_ge
23	OTU1420	connectors	Bacteria	Actinobacteria	Acidimicrobiia	Acidimicrobiales	uncultured	uncultured_ge
23	OTU10805	connectors	Bacteria	Proteobacteria	Alphaproteobacteria	Rhodospirillales	DA111	DA111_ge
23	OTU20421	connectors	Bacteria	Acidobacteria	Subgroup_2	Subgroup_2_or	Subgroup_2_fa	Subgroup_2_ge
23	OTU27910	connectors	Bacteria	Chloroflexi	Ktedonobacteria	Ktedonobacterales	Thermosporotrichaceae	uncultured
23	OTU37970	connectors	Bacteria	Chloroflexi	Ktedonobacteria	Ktedonobacterales	HSB_OF53-F07	HSB_OF53-F07_ge
23	OTU1242	connectors	Bacteria	Planctomycetes	Planctomycetacia	Planctomycetales	Planctomycetaceae	uncultured
23	OTU11187	connectors	Bacteria	Acidobacteria	Acidobacteria	Acidobacteriales	Acidobacteriaceae_(Subgroup_1)
23	OTU4127	connectors	Bacteria	Planctomycetes	Planctomycetacia	Planctomycetales	Planctomycetaceae	uncultured
23	OTU1469	connectors	Bacteria	Acidobacteria	Acidobacteria	Acidobacteriales	Acidobacteriaceae_(Subgroup_1)	uncultured
23	OTU12882	connectors	Bacteria	Proteobacteria	Alphaproteobacteria	Rhizobiales	Rhizobiales_unclassified
23	OTU22945	connectors	Bacteria	Acidobacteria	Acidobacteria	Acidobacteriales	Acidobacteriaceae_(Subgroup_1)	Acidobacteriaceae_(Subgroup_1)_ge
23	OTU1490	connectors	Bacteria	Proteobacteria	Gammaproteobacteria	Legionellales	Coxiellaceae	Aquicella
23	OTU7151	connectors	Bacteria	Planctomycetes	Planctomycetacia	Planctomycetales	Planctomycetaceae	uncultured
23	OTU1122	connectors	Bacteria	Proteobacteria	Alphaproteobacteria	Caulobacterales	Caulobacteraceae	Phenylobacterium
24	OTU1855	module hubs	Bacteria	Planctomycetes	Planctomycetacia	Planctomycetales	Planctomycetaceae	uncultured
24	OTU797	module hubs	Bacteria	Proteobacteria	Deltaproteobacteria	Myxococcales	Polyangiaceae	Sorangium
24	OTU991	module hubs	Bacteria	Actinobacteria	Thermoleophilia	Gaiellales	uncultured	uncultured_ge
24	OTU24661	module hubs	Bacteria	Acidobacteria	Subgroup_6	Subgroup_6_or	Subgroup_6_fa	Subgroup_6_ge
24	OTU1027	module hubs	Bacteria	Proteobacteria	Gammaproteobacteria	Xanthomonadales	Xanthomonadaceae	Rhodanobacter
24	OTU15888	module hubs	Bacteria	Bacteroidetes	Sphingobacteriia	Sphingobacteriales	Chitinophagaceae
24	OTU795	module hubs	Bacteria	Proteobacteria	Betaproteobacteria	Nitrosomonadales	Nitrosomonadaceae	uncultured
24	OTU1620	module hubs	Bacteria	Planctomycetes	Phycisphaerae	Tepidisphaerales	Tepidisphaeraceae	Tepidisphaeraceae_ge
24	OTU19567	module hubs	Bacteria	Proteobacteria	Alphaproteobacteria	Rhizobiales	Xanthobacteraceae
24	OTU1693	module hubs	Bacteria	Bacteria_unclassified	Bacteria_unclassified	Bacteria_unclassified	Bacteria_unclassified
24	OTU22553	module hubs	Bacteria	Planctomycetes	Planctomycetacia	Planctomycetales	Planctomycetaceae	uncultured
24	OTU11081	module hubs	Bacteria	Verrucomicrobia	Spartobacteria	Chthoniobacterales	Xiphinematobacteraceae	Candidatus_Xiphinematobacter
24	OTU700	module hubs	Bacteria	Bacteria_unclassified	Bacteria_unclassified	Bacteria_unclassified	Bacteria_unclassified
24	OTU837	module hubs	Bacteria	Actinobacteria	Actinobacteria	Corynebacteriales	Nocardiaceae	Nocardia
24	OTU5099	module hubs	Bacteria	Planctomycetes	Planctomycetacia	Planctomycetales	Planctomycetaceae	Isosphaera
24	OTU791	module hubs	Bacteria	Proteobacteria	Alphaproteobacteria	Rhodospirillales	Acetobacteraceae
24	OTU4529	module hubs	Bacteria	Verrucomicrobia	Spartobacteria	Chthoniobacterales	DA101_soil_group	DA101_soil_group_ge
24	OTU14819	module hubs	Bacteria	Actinobacteria	Thermoleophilia	Solirubrobacterales	Elev-16S-1332	Elev-16S-1332_ge
24	OTU2068	module hubs	Bacteria	Actinobacteria	Thermoleophilia	Solirubrobacterales	Elev-16S-1332	Elev-16S-1332_ge
24	OTU852	module hubs	Bacteria	Proteobacteria	Alphaproteobacteria	Rhizobiales	Rhodobiaceae	uncultured
24	OTU16347	module hubs	Bacteria	Proteobacteria	Gammaproteobacteria	Xanthomonadales	Xanthomonadales_Incertae_Sedis	Acidibacter
24	OTU10170	module hubs	Bacteria	Proteobacteria	Alphaproteobacteria	Rhodospirillales	DA111	DA111_ge
24	OTU3816	module hubs	Bacteria	Actinobacteria	Acidimicrobiia	Acidimicrobiales	uncultured	uncultured_ge
24	OTU36648	module hubs	Bacteria	Proteobacteria	Alphaproteobacteria	Rhizobiales	Rhizobiales_Incertae_Sedis	Rhizomicrobium
24	OTU944	module hubs	Bacteria	Chloroflexi	Ktedonobacteria	Ktedonobacterales	HSB_OF53-F07	HSB_OF53-F07_ge
24	OTU15094	module hubs	Bacteria	Actinobacteria	Actinobacteria	Frankiales	Acidothermaceae	Acidothermus
24	OTU1024	module hubs	Bacteria	Acidobacteria	Subgroup_5	Subgroup_5_or	Subgroup_5_fa	Subgroup_5_ge
24	OTU14579	connectors	Bacteria	Acidobacteria	Acidobacteria	Acidobacteriales	Acidobacteriaceae_(Subgroup_1)
24	OTU2790	connectors	Bacteria	Planctomycetes	Planctomycetacia	Planctomycetales	Planctomycetaceae	uncultured
24	OTU11372	connectors	Bacteria	Acidobacteria	Solibacteres	Solibacterales	Solibacteraceae_(Subgroup_3)	Candidatus_Solibacter
24	OTU4754	connectors	Bacteria	Proteobacteria	Alphaproteobacteria	Rhodospirillales	DA111	DA111_ge
24	OTU794	connectors	Bacteria	Proteobacteria	Alphaproteobacteria	Rhodospirillales	Rhodospirillales_Incertae_Sedis	Reyranella
24	OTU15767	connectors	Bacteria	Acidobacteria	Subgroup_2	Subgroup_2_or	Subgroup_2_fa	Subgroup_2_ge
24	OTU31859	connectors	Bacteria	Acidobacteria	Subgroup_2	Subgroup_2_or	Subgroup_2_fa	Subgroup_2_ge
24	OTU4814	connectors	Bacteria	Planctomycetes	Planctomycetacia	Planctomycetales	Planctomycetaceae
24	OTU940	connectors	Bacteria	Actinobacteria	Thermoleophilia	Solirubrobacterales	Elev-16S-1332	Elev-16S-1332_ge
24	OTU17193	connectors	Bacteria	Proteobacteria	Gammaproteobacteria	Xanthomonadales	uncultured	uncultured_ge
24	OTU4156	connectors	Bacteria	Proteobacteria	Deltaproteobacteria	Myxococcales	Polyangiaceae
24	OTU15267	connectors	Bacteria	Proteobacteria	Alphaproteobacteria	Caulobacterales	Caulobacteraceae
24	OTU7041	connectors	Bacteria	Acidobacteria	Acidobacteria	Acidobacteriales	Acidobacteriaceae_(Subgroup_1)
24	OTU2397	connectors	Bacteria	Planctomycetes	Planctomycetacia	Planctomycetales	Planctomycetaceae	uncultured
24	OTU14513	connectors	Bacteria	Planctomycetes	Planctomycetacia	Planctomycetales	Planctomycetaceae
24	OTU19365	connectors	Bacteria	Acidobacteria	Subgroup_2	Subgroup_2_or	Subgroup_2_fa	Subgroup_2_ge
24	OTU5747	connectors	Bacteria	Acidobacteria	Acidobacteria	Acidobacteriales	Acidobacteriaceae_(Subgroup_1)
24	OTU9938	connectors	Bacteria	Proteobacteria	Betaproteobacteria	Burkholderiales	Burkholderiaceae	Burkholderia-Paraburkholderia
24	OTU1119	connectors	Bacteria	Proteobacteria	Alphaproteobacteria	Rhizobiales	Rhizobiales_unclassified
24	OTU922	connectors	Bacteria	Planctomycetes	Planctomycetacia	Planctomycetales	Planctomycetaceae	uncultured
24	OTU1717	connectors	Bacteria	Armatimonadetes	Armatimonadia	Armatimonadales	Armatimonadales_fa	Armatimonadales_ge
24	OTU9482	connectors	Bacteria	Acidobacteria	Acidobacteria	Acidobacteriales	Acidobacteriaceae_(Subgroup_1)
24	OTU16157	connectors	Bacteria	Proteobacteria	Deltaproteobacteria	Bdellovibrionales	Bdellovibrionaceae	Bdellovibrio
24	OTU10172	connectors	Bacteria	Acidobacteria	Acidobacteria	Acidobacteriales	Acidobacteriaceae_(Subgroup_1)
24	OTU16336	connectors	Bacteria	Proteobacteria	Gammaproteobacteria	Xanthomonadales	uncultured	uncultured_ge
24	OTU29795	connectors	Bacteria	Verrucomicrobia	Spartobacteria	Chthoniobacterales	Xiphinematobacteraceae	Candidatus_Xiphinematobacter
24	OTU24638	connectors	Bacteria	Chloroflexi	Ktedonobacteria	Ktedonobacteria_unclassified	Ktedonobacteria_unclassified
24	OTU6498	connectors	Bacteria	Proteobacteria	Betaproteobacteria	Burkholderiales	Burkholderiaceae	Burkholderia-Paraburkholderia
24	OTU10805	connectors	Bacteria	Proteobacteria	Alphaproteobacteria	Rhodospirillales	DA111	DA111_ge
24	OTU33425	connectors	Bacteria	Actinobacteria	Actinobacteria	Frankiales	Acidothermaceae	Acidothermus
24	OTU540	connectors	Bacteria	Chloroflexi	Ktedonobacteria	Ktedonobacterales	Ktedonobacterales_unclassified
24	OTU20421	connectors	Bacteria	Acidobacteria	Subgroup_2	Subgroup_2_or	Subgroup_2_fa	Subgroup_2_ge
24	OTU27910	connectors	Bacteria	Chloroflexi	Ktedonobacteria	Ktedonobacterales	Thermosporotrichaceae	uncultured
24	OTU1148	connectors	Bacteria	Planctomycetes	Planctomycetacia	Planctomycetales	Planctomycetaceae	Gemmata
24	OTU3122	connectors	Bacteria	Proteobacteria	Alphaproteobacteria	Rhizobiales	Hyphomicrobiaceae
24	OTU4127	connectors	Bacteria	Planctomycetes	Planctomycetacia	Planctomycetales	Planctomycetaceae	uncultured
24	OTU1569	connectors	Bacteria	Planctomycetes	Planctomycetacia	Planctomycetales	Planctomycetaceae	uncultured
24	OTU2218	connectors	Bacteria	Bacteria_unclassified	Bacteria_unclassified	Bacteria_unclassified	Bacteria_unclassified
24	OTU1774	connectors	Bacteria	Proteobacteria	Deltaproteobacteria	Oligoflexales	0319-6G20	0319-6G20_ge
24	OTU2473	connectors	Bacteria	Chloroflexi	Ktedonobacteria	Ktedonobacterales	Ktedonobacterales_unclassified
24	OTU2770	connectors	Bacteria	Acidobacteria	Acidobacteria	Acidobacteriales	Acidobacteriaceae_(Subgroup_1)	Edaphobacter
24	OTU36507	connectors	Bacteria	Acidobacteria	Subgroup_2	Subgroup_2_or	Subgroup_2_fa	Subgroup_2_ge
24	OTU7746	connectors	Bacteria	Acidobacteria	Acidobacteria	Acidobacteriales	Acidobacteriaceae_(Subgroup_1)	Acidobacterium
24	OTU17020	connectors	Bacteria	Planctomycetes	Planctomycetacia	Planctomycetales	Planctomycetaceae	uncultured
24	OTU22945	connectors	Bacteria	Acidobacteria	Acidobacteria	Acidobacteriales	Acidobacteriaceae_(Subgroup_1)	Acidobacteriaceae_(Subgroup_1)_ge
24	OTU5623	connectors	Bacteria	Acidobacteria	Solibacteres	Solibacterales	Solibacteraceae_(Subgroup_3)	Candidatus_Solibacter
24	OTU1100	connectors	Bacteria	Planctomycetes	Phycisphaerae	Tepidisphaerales	Tepidisphaeraceae	Tepidisphaeraceae_ge
24	OTU1122	connectors	Bacteria	Proteobacteria	Alphaproteobacteria	Caulobacterales	Caulobacteraceae	Phenylobacterium
24	OTU1546	network hubs	Bacteria	Proteobacteria	Deltaproteobacteria	Oligoflexales	0319-6G20	0319-6G20_ge
25	OTU1855	module hubs	Bacteria	Planctomycetes	Planctomycetacia	Planctomycetales	Planctomycetaceae	uncultured
25	OTU13866	module hubs	Bacteria	Chloroflexi	Ktedonobacteria	Ktedonobacterales	Ktedonobacterales_unclassified
25	OTU1546	module hubs	Bacteria	Proteobacteria	Deltaproteobacteria	Oligoflexales	0319-6G20	0319-6G20_ge
25	OTU721	module hubs	Bacteria	Proteobacteria	Gammaproteobacteria	Legionellales	Coxiellaceae	Aquicella
25	OTU2346	module hubs	Bacteria	Proteobacteria	Alphaproteobacteria	Rhodospirillales	Acetobacteraceae
25	OTU24661	module hubs	Bacteria	Acidobacteria	Subgroup_6	Subgroup_6_or	Subgroup_6_fa	Subgroup_6_ge
25	OTU2387	module hubs	Bacteria	Actinobacteria	Actinobacteria	Micromonosporales	Micromonosporaceae	Dactylosporangium
25	OTU20182	module hubs	Bacteria	Proteobacteria	Gammaproteobacteria	Xanthomonadales	Xanthomonadales_Incertae_Sedis	Acidibacter
25	OTU1587	module hubs	Bacteria	Actinobacteria	Thermoleophilia	Gaiellales	uncultured	uncultured_ge
25	OTU795	module hubs	Bacteria	Proteobacteria	Betaproteobacteria	Nitrosomonadales	Nitrosomonadaceae	uncultured
25	OTU2800	module hubs	Bacteria	Proteobacteria	Alphaproteobacteria	Rhodospirillales	Acetobacteraceae
25	OTU10172	module hubs	Bacteria	Acidobacteria	Acidobacteria	Acidobacteriales	Acidobacteriaceae_(Subgroup_1)
25	OTU29795	module hubs	Bacteria	Verrucomicrobia	Spartobacteria	Chthoniobacterales	Xiphinematobacteraceae	Candidatus_Xiphinematobacter
25	OTU4100	module hubs	Bacteria	Planctomycetes	Planctomycetacia	Planctomycetales	Planctomycetaceae	uncultured
25	OTU16532	module hubs	Bacteria	Planctomycetes	Planctomycetacia	Planctomycetales	Planctomycetaceae	uncultured
25	OTU5484	module hubs	Bacteria	Proteobacteria	Alphaproteobacteria	Rhodospirillales	DA111	DA111_ge
25	OTU10928	module hubs	Bacteria	Chloroflexi	Ktedonobacteria	Ktedonobacteria_unclassified	Ktedonobacteria_unclassified
25	OTU11081	module hubs	Bacteria	Verrucomicrobia	Spartobacteria	Chthoniobacterales	Xiphinematobacteraceae	Candidatus_Xiphinematobacter
25	OTU700	module hubs	Bacteria	Bacteria_unclassified	Bacteria_unclassified	Bacteria_unclassified	Bacteria_unclassified
25	OTU755	module hubs	Bacteria	Proteobacteria	Gammaproteobacteria	Legionellales	Coxiellaceae	Aquicella
25	OTU27910	module hubs	Bacteria	Chloroflexi	Ktedonobacteria	Ktedonobacterales	Thermosporotrichaceae	uncultured
25	OTU5099	module hubs	Bacteria	Planctomycetes	Planctomycetacia	Planctomycetales	Planctomycetaceae	Isosphaera
25	OTU791	module hubs	Bacteria	Proteobacteria	Alphaproteobacteria	Rhodospirillales	Acetobacteraceae
25	OTU4529	module hubs	Bacteria	Verrucomicrobia	Spartobacteria	Chthoniobacterales	DA101_soil_group	DA101_soil_group_ge
25	OTU11464	module hubs	Bacteria	Verrucomicrobia	Spartobacteria	Chthoniobacterales	DA101_soil_group	DA101_soil_group_ge
25	OTU10170	module hubs	Bacteria	Proteobacteria	Alphaproteobacteria	Rhodospirillales	DA111	DA111_ge
25	OTU652	module hubs	Bacteria	Proteobacteria	Alphaproteobacteria	Alphaproteobacteria_unclassified	Alphaproteobacteria_unclassified
25	OTU36648	module hubs	Bacteria	Proteobacteria	Alphaproteobacteria	Rhizobiales	Rhizobiales_Incertae_Sedis	Rhizomicrobium
25	OTU1183	module hubs	Bacteria	Proteobacteria	Alphaproteobacteria	Rickettsiales	SM2D12	SM2D12_ge
25	OTU1024	module hubs	Bacteria	Acidobacteria	Subgroup_5	Subgroup_5_or	Subgroup_5_fa	Subgroup_5_ge
25	OTU797	connectors	Bacteria	Proteobacteria	Deltaproteobacteria	Myxococcales	Polyangiaceae	Sorangium
25	OTU8873	connectors	Bacteria	Proteobacteria	Alphaproteobacteria	Rhizobiales	Rhizobiales_Incertae_Sedis	Rhizomicrobium
25	OTU14579	connectors	Bacteria	Acidobacteria	Acidobacteria	Acidobacteriales	Acidobacteriaceae_(Subgroup_1)
25	OTU1147	connectors	Bacteria	Bacteria_unclassified	Bacteria_unclassified	Bacteria_unclassified	Bacteria_unclassified
25	OTU1203	connectors	Bacteria	Armatimonadetes	Armatimonadia	Armatimonadales	Armatimonadales_fa	Armatimonadales_ge
25	OTU12063	connectors	Bacteria	Acidobacteria	Acidobacteria	Acidobacteriales	Acidobacteriaceae_(Subgroup_1)	uncultured
25	OTU11372	connectors	Bacteria	Acidobacteria	Solibacteres	Solibacterales	Solibacteraceae_(Subgroup_3)	Candidatus_Solibacter
25	OTU4754	connectors	Bacteria	Proteobacteria	Alphaproteobacteria	Rhodospirillales	DA111	DA111_ge
25	OTU472	connectors	Bacteria	Bacteroidetes	Sphingobacteriia	Sphingobacteriales	Sphingobacteriaceae	Mucilaginibacter
25	OTU794	connectors	Bacteria	Proteobacteria	Alphaproteobacteria	Rhodospirillales	Rhodospirillales_Incertae_Sedis	Reyranella
25	OTU17528	connectors	Bacteria	Proteobacteria	Alphaproteobacteria	Rhizobiales	Rhizobiales_unclassified
25	OTU31300	connectors	Bacteria	Cyanobacteria	Melainabacteria	Obscuribacterales	Obscuribacterales_fa	Obscuribacterales_ge
25	OTU15767	connectors	Bacteria	Acidobacteria	Subgroup_2	Subgroup_2_or	Subgroup_2_fa	Subgroup_2_ge
25	OTU5874	connectors	Bacteria	Proteobacteria	Gammaproteobacteria	Xanthomonadales	Xanthomonadales_Incertae_Sedis	Acidibacter
25	OTU4156	connectors	Bacteria	Proteobacteria	Deltaproteobacteria	Myxococcales	Polyangiaceae
25	OTU1027	connectors	Bacteria	Proteobacteria	Gammaproteobacteria	Xanthomonadales	Xanthomonadaceae	Rhodanobacter
25	OTU7489	connectors	Bacteria	Acidobacteria	Subgroup_2	Subgroup_2_or	Subgroup_2_fa	Subgroup_2_ge
25	OTU1187	connectors	Bacteria	Bacteria_unclassified	Bacteria_unclassified	Bacteria_unclassified	Bacteria_unclassified
25	OTU686	connectors	Bacteria	Planctomycetes	Planctomycetacia	Planctomycetales	Planctomycetaceae	uncultured
25	OTU38935	connectors	Bacteria	Proteobacteria	Alphaproteobacteria	Rhodospirillales	Acetobacteraceae
25	OTU1691	connectors	Bacteria	Proteobacteria	Gammaproteobacteria	Xanthomonadales	Xanthomonadaceae
25	OTU20313	connectors	Bacteria	Acidobacteria	Acidobacteria	Acidobacteriales	Acidobacteriaceae_(Subgroup_1)	uncultured
25	OTU24241	connectors	Bacteria	Proteobacteria	Alphaproteobacteria	Rhizobiales	KF-JG30-B3	KF-JG30-B3_ge
25	OTU2276	connectors	Bacteria	Proteobacteria	Alphaproteobacteria	Rhodospirillales	Rhodospirillales_unclassified
25	OTU1778	connectors	Bacteria	Verrucomicrobia	Spartobacteria	Chthoniobacterales	Chthoniobacterales_unclassified
25	OTU16157	connectors	Bacteria	Proteobacteria	Deltaproteobacteria	Bdellovibrionales	Bdellovibrionaceae	Bdellovibrio
25	OTU16336	connectors	Bacteria	Proteobacteria	Gammaproteobacteria	Xanthomonadales	uncultured	uncultured_ge
25	OTU6407	connectors	Bacteria	Bacteroidetes	Sphingobacteriia	Sphingobacteriales	Sphingobacteriaceae
25	OTU1794	connectors	Bacteria	Actinobacteria	Actinobacteria	Streptosporangiales	Thermomonosporaceae	Actinomadura
25	OTU6206	connectors	Bacteria	Bacteria_unclassified	Bacteria_unclassified	Bacteria_unclassified	Bacteria_unclassified
25	OTU23477	connectors	Bacteria	Chloroflexi	Ktedonobacteria	Ktedonobacteria_unclassified	Ktedonobacteria_unclassified
25	OTU1639	connectors	Bacteria	Proteobacteria	Deltaproteobacteria	Oligoflexales	0319-6G20	0319-6G20_ge
25	OTU23413	connectors	Bacteria	Proteobacteria	Alphaproteobacteria	Caulobacterales	Caulobacteraceae
25	OTU5233	connectors	Bacteria	Acidobacteria	Solibacteres	Solibacterales	Solibacteraceae_(Subgroup_3)	Candidatus_Solibacter
25	OTU4827	connectors	Bacteria	Proteobacteria	Alphaproteobacteria	Caulobacterales	Caulobacteraceae
25	OTU1420	connectors	Bacteria	Actinobacteria	Acidimicrobiia	Acidimicrobiales	uncultured	uncultured_ge
25	OTU10805	connectors	Bacteria	Proteobacteria	Alphaproteobacteria	Rhodospirillales	DA111	DA111_ge
25	OTU30436	connectors	Bacteria	Planctomycetes	Planctomycetacia	Planctomycetales	Planctomycetaceae
25	OTU2095	connectors	Bacteria	Chlamydiae	Chlamydiae	Chlamydiales	Parachlamydiaceae	Candidatus_Protochlamydia
25	OTU1706	connectors	Bacteria	Planctomycetes	Planctomycetacia	Planctomycetales	Planctomycetaceae	uncultured
25	OTU18396	connectors	Bacteria	Actinobacteria	Actinobacteria	Frankiales	Acidothermaceae	Acidothermus
25	OTU37970	connectors	Bacteria	Chloroflexi	Ktedonobacteria	Ktedonobacterales	HSB_OF53-F07	HSB_OF53-F07_ge
25	OTU1970	connectors	Bacteria	Bacteroidetes	Sphingobacteriia	Sphingobacteriales	uncultured	uncultured_ge
25	OTU1202	connectors	Bacteria	Planctomycetes	Planctomycetacia	Planctomycetales	Planctomycetaceae	uncultured
25	OTU10241	connectors	Bacteria	Actinobacteria	Actinobacteria	Actinobacteria_unclassified	Actinobacteria_unclassified
25	OTU2846	connectors	Bacteria	Chloroflexi	Ktedonobacteria	Ktedonobacterales	Thermosporotrichaceae	uncultured
25	OTU2473	connectors	Bacteria	Chloroflexi	Ktedonobacteria	Ktedonobacterales	Ktedonobacterales_unclassified
25	OTU10709	connectors	Bacteria	Verrucomicrobia	Spartobacteria	Chthoniobacterales	DA101_soil_group	DA101_soil_group_ge
25	OTU1142	connectors	Bacteria	Actinobacteria	Acidimicrobiia	Acidimicrobiales	uncultured	uncultured_ge
25	OTU3816	connectors	Bacteria	Actinobacteria	Acidimicrobiia	Acidimicrobiales	uncultured	uncultured_ge
25	OTU14802	connectors	Bacteria	Planctomycetes	Planctomycetacia	Planctomycetales	Planctomycetaceae
25	OTU7713	connectors	Bacteria	Proteobacteria	Deltaproteobacteria	Oligoflexales	0319-6G20	0319-6G20_ge
25	OTU1490	connectors	Bacteria	Proteobacteria	Gammaproteobacteria	Legionellales	Coxiellaceae	Aquicella
25	OTU27457	connectors	Bacteria	Acidobacteria	Subgroup_2	Subgroup_2_or	Subgroup_2_fa	Subgroup_2_ge
25	OTU10330	connectors	Bacteria	Actinobacteria	Actinobacteria	Frankiales	Acidothermaceae	Acidothermus
25	OTU7151	connectors	Bacteria	Planctomycetes	Planctomycetacia	Planctomycetales	Planctomycetaceae	uncultured
25	OTU1122	connectors	Bacteria	Proteobacteria	Alphaproteobacteria	Caulobacterales	Caulobacteraceae	Phenylobacterium
26	OTU797	module hubs	Bacteria	Proteobacteria	Deltaproteobacteria	Myxococcales	Polyangiaceae	Sorangium
26	OTU13866	module hubs	Bacteria	Chloroflexi	Ktedonobacteria	Ktedonobacterales	Ktedonobacterales_unclassified
26	OTU4338	module hubs	Bacteria	Proteobacteria	Alphaproteobacteria	Rhodospirillales	DA111	DA111_ge
26	OTU24661	module hubs	Bacteria	Acidobacteria	Subgroup_6	Subgroup_6_or	Subgroup_6_fa	Subgroup_6_ge
26	OTU7948	module hubs	Bacteria	Proteobacteria	Alphaproteobacteria	Rhizobiales	Xanthobacteraceae	uncultured
26	OTU5874	module hubs	Bacteria	Proteobacteria	Gammaproteobacteria	Xanthomonadales	Xanthomonadales_Incertae_Sedis	Acidibacter
26	OTU15888	module hubs	Bacteria	Bacteroidetes	Sphingobacteriia	Sphingobacteriales	Chitinophagaceae
26	OTU795	module hubs	Bacteria	Proteobacteria	Betaproteobacteria	Nitrosomonadales	Nitrosomonadaceae	uncultured
26	OTU24336	module hubs	Bacteria	Proteobacteria	Alphaproteobacteria	Rhodospirillales	DA111	DA111_ge
26	OTU1620	module hubs	Bacteria	Planctomycetes	Phycisphaerae	Tepidisphaerales	Tepidisphaeraceae	Tepidisphaeraceae_ge
26	OTU19365	module hubs	Bacteria	Acidobacteria	Subgroup_2	Subgroup_2_or	Subgroup_2_fa	Subgroup_2_ge
26	OTU557	module hubs	Bacteria	Chloroflexi	Ktedonobacteria	Ktedonobacterales	Ktedonobacterales_unclassified
26	OTU19567	module hubs	Bacteria	Proteobacteria	Alphaproteobacteria	Rhizobiales	Xanthobacteraceae
26	OTU7184	module hubs	Bacteria	Actinobacteria	Actinobacteria	Frankiales	Acidothermaceae	Acidothermus
26	OTU10764	module hubs	Bacteria	Proteobacteria	Gammaproteobacteria	Xanthomonadales	Xanthomonadales_Incertae_Sedis	Acidibacter
26	OTU16532	module hubs	Bacteria	Planctomycetes	Planctomycetacia	Planctomycetales	Planctomycetaceae	uncultured
26	OTU11081	module hubs	Bacteria	Verrucomicrobia	Spartobacteria	Chthoniobacterales	Xiphinematobacteraceae	Candidatus_Xiphinematobacter
26	OTU1949	module hubs	Bacteria	Proteobacteria	Alphaproteobacteria	Caulobacterales	Caulobacteraceae
26	OTU1342	module hubs	Bacteria	Planctomycetes	Planctomycetacia	Planctomycetales	Planctomycetaceae	uncultured
26	OTU791	module hubs	Bacteria	Proteobacteria	Alphaproteobacteria	Rhodospirillales	Acetobacteraceae
26	OTU4529	module hubs	Bacteria	Verrucomicrobia	Spartobacteria	Chthoniobacterales	DA101_soil_group	DA101_soil_group_ge
26	OTU11464	module hubs	Bacteria	Verrucomicrobia	Spartobacteria	Chthoniobacterales	DA101_soil_group	DA101_soil_group_ge
26	OTU7855	module hubs	Bacteria	Proteobacteria	Deltaproteobacteria	Bdellovibrionales	Bdellovibrionaceae	Bdellovibrio
26	OTU10170	module hubs	Bacteria	Proteobacteria	Alphaproteobacteria	Rhodospirillales	DA111	DA111_ge
26	OTU944	module hubs	Bacteria	Chloroflexi	Ktedonobacteria	Ktedonobacterales	HSB_OF53-F07	HSB_OF53-F07_ge
26	OTU13673	module hubs	Bacteria	Planctomycetes	Planctomycetacia	Planctomycetales	Planctomycetaceae	Singulisphaera
26	OTU1024	module hubs	Bacteria	Acidobacteria	Subgroup_5	Subgroup_5_or	Subgroup_5_fa	Subgroup_5_ge
26	OTU8873	connectors	Bacteria	Proteobacteria	Alphaproteobacteria	Rhizobiales	Rhizobiales_Incertae_Sedis	Rhizomicrobium
26	OTU1203	connectors	Bacteria	Armatimonadetes	Armatimonadia	Armatimonadales	Armatimonadales_fa	Armatimonadales_ge
26	OTU11372	connectors	Bacteria	Acidobacteria	Solibacteres	Solibacterales	Solibacteraceae_(Subgroup_3)	Candidatus_Solibacter
26	OTU794	connectors	Bacteria	Proteobacteria	Alphaproteobacteria	Rhodospirillales	Rhodospirillales_Incertae_Sedis	Reyranella
26	OTU15767	connectors	Bacteria	Acidobacteria	Subgroup_2	Subgroup_2_or	Subgroup_2_fa	Subgroup_2_ge
26	OTU1495	connectors	Bacteria	Proteobacteria	Proteobacteria_unclassified	Proteobacteria_unclassified	Proteobacteria_unclassified
26	OTU2803	connectors	Bacteria	Verrucomicrobia	OPB35_soil_group	OPB35_soil_group_or	OPB35_soil_group_fa	OPB35_soil_group_ge
26	OTU17193	connectors	Bacteria	Proteobacteria	Gammaproteobacteria	Xanthomonadales	uncultured	uncultured_ge
26	OTU4156	connectors	Bacteria	Proteobacteria	Deltaproteobacteria	Myxococcales	Polyangiaceae
26	OTU7041	connectors	Bacteria	Acidobacteria	Acidobacteria	Acidobacteriales	Acidobacteriaceae_(Subgroup_1)
26	OTU1187	connectors	Bacteria	Bacteria_unclassified	Bacteria_unclassified	Bacteria_unclassified	Bacteria_unclassified
26	OTU2084	connectors	Bacteria	Actinobacteria	Thermoleophilia	Solirubrobacterales	Solirubrobacterales_unclassified
26	OTU2397	connectors	Bacteria	Planctomycetes	Planctomycetacia	Planctomycetales	Planctomycetaceae	uncultured
26	OTU5747	connectors	Bacteria	Acidobacteria	Acidobacteria	Acidobacteriales	Acidobacteriaceae_(Subgroup_1)
26	OTU9938	connectors	Bacteria	Proteobacteria	Betaproteobacteria	Burkholderiales	Burkholderiaceae	Burkholderia-Paraburkholderia
26	OTU922	connectors	Bacteria	Planctomycetes	Planctomycetacia	Planctomycetales	Planctomycetaceae	uncultured
26	OTU6718	connectors	Bacteria	Proteobacteria	Deltaproteobacteria	Myxococcales	Polyangiaceae	Sorangium
26	OTU24241	connectors	Bacteria	Proteobacteria	Alphaproteobacteria	Rhizobiales	KF-JG30-B3	KF-JG30-B3_ge
26	OTU1717	connectors	Bacteria	Armatimonadetes	Armatimonadia	Armatimonadales	Armatimonadales_fa	Armatimonadales_ge
26	OTU814	connectors	Bacteria	Proteobacteria	Deltaproteobacteria	Myxococcales	Haliangiaceae	Haliangium
26	OTU16336	connectors	Bacteria	Proteobacteria	Gammaproteobacteria	Xanthomonadales	uncultured	uncultured_ge
26	OTU6407	connectors	Bacteria	Bacteroidetes	Sphingobacteriia	Sphingobacteriales	Sphingobacteriaceae
26	OTU1794	connectors	Bacteria	Actinobacteria	Actinobacteria	Streptosporangiales	Thermomonosporaceae	Actinomadura
26	OTU1988	connectors	Bacteria	Proteobacteria	Deltaproteobacteria	Myxococcales	Archangiaceae	Anaeromyxobacter
26	OTU5233	connectors	Bacteria	Acidobacteria	Solibacteres	Solibacterales	Solibacteraceae_(Subgroup_3)	Candidatus_Solibacter
26	OTU4582	connectors	Bacteria	Chloroflexi	Ktedonobacteria	Ktedonobacterales	FCPS473	FCPS473_ge
26	OTU4827	connectors	Bacteria	Proteobacteria	Alphaproteobacteria	Caulobacterales	Caulobacteraceae
26	OTU896	connectors	Bacteria	Acidobacteria	Blastocatellia	Blastocatellales	Blastocatellaceae_(Subgroup_4)	RB41
26	OTU1601	connectors	Bacteria	Planctomycetes	Planctomycetacia	Planctomycetales	Planctomycetaceae	Singulisphaera
26	OTU33425	connectors	Bacteria	Actinobacteria	Actinobacteria	Frankiales	Acidothermaceae	Acidothermus
26	OTU30436	connectors	Bacteria	Planctomycetes	Planctomycetacia	Planctomycetales	Planctomycetaceae
26	OTU833	connectors	Bacteria	Planctomycetes	Planctomycetacia	Planctomycetales	Planctomycetaceae
26	OTU20421	connectors	Bacteria	Acidobacteria	Subgroup_2	Subgroup_2_or	Subgroup_2_fa	Subgroup_2_ge
26	OTU18396	connectors	Bacteria	Actinobacteria	Actinobacteria	Frankiales	Acidothermaceae	Acidothermus
26	OTU10241	connectors	Bacteria	Actinobacteria	Actinobacteria	Actinobacteria_unclassified	Actinobacteria_unclassified
26	OTU4127	connectors	Bacteria	Planctomycetes	Planctomycetacia	Planctomycetales	Planctomycetaceae	uncultured
26	OTU1469	connectors	Bacteria	Acidobacteria	Acidobacteria	Acidobacteriales	Acidobacteriaceae_(Subgroup_1)	uncultured
26	OTU12882	connectors	Bacteria	Proteobacteria	Alphaproteobacteria	Rhizobiales	Rhizobiales_unclassified
26	OTU1344	connectors	Bacteria	Planctomycetes	Planctomycetacia	Planctomycetales	Planctomycetaceae	uncultured
26	OTU2218	connectors	Bacteria	Bacteria_unclassified	Bacteria_unclassified	Bacteria_unclassified	Bacteria_unclassified
26	OTU16347	connectors	Bacteria	Proteobacteria	Gammaproteobacteria	Xanthomonadales	Xanthomonadales_Incertae_Sedis	Acidibacter
26	OTU13119	connectors	Bacteria	Proteobacteria	Gammaproteobacteria	Xanthomonadales	Xanthomonadales_Incertae_Sedis	Acidibacter
26	OTU11854	connectors	Bacteria	Proteobacteria	Alphaproteobacteria	Rhodospirillales	DA111	DA111_ge
26	OTU2473	connectors	Bacteria	Chloroflexi	Ktedonobacteria	Ktedonobacterales	Ktedonobacterales_unclassified
26	OTU25016	connectors	Bacteria	Proteobacteria	Alphaproteobacteria	Rhizobiales	Xanthobacteraceae
26	OTU9960	connectors	Bacteria	Proteobacteria	Betaproteobacteria	Burkholderiales	Oxalobacteraceae
26	OTU3816	connectors	Bacteria	Actinobacteria	Acidimicrobiia	Acidimicrobiales	uncultured	uncultured_ge
26	OTU3153	connectors	Bacteria	Verrucomicrobia	Spartobacteria	Chthoniobacterales	DA101_soil_group	DA101_soil_group_ge
26	OTU796	connectors	Bacteria	Proteobacteria	Deltaproteobacteria	Desulfurellales	Desulfurellaceae	H16
26	OTU8659	connectors	Bacteria	Acidobacteria	Subgroup_2	Subgroup_2_or	Subgroup_2_fa	Subgroup_2_ge
26	OTU3348	connectors	Bacteria	Proteobacteria	Alphaproteobacteria	Alphaproteobacteria_unclassified	Alphaproteobacteria_unclassified
26	OTU27457	connectors	Bacteria	Acidobacteria	Subgroup_2	Subgroup_2_or	Subgroup_2_fa	Subgroup_2_ge
26	OTU4004	connectors	Bacteria	Acidobacteria	Solibacteres	Solibacterales	Solibacteraceae_(Subgroup_3)	Bryobacter
26	OTU7151	connectors	Bacteria	Planctomycetes	Planctomycetacia	Planctomycetales	Planctomycetaceae	uncultured
26	OTU3009	connectors	Bacteria	Proteobacteria	Alphaproteobacteria	Rhizobiales	Rhizobiales_Incertae_Sedis	Rhizomicrobium
26	OTU1546	network hubs	Bacteria	Proteobacteria	Deltaproteobacteria	Oligoflexales	0319-6G20	0319-6G20_ge
26	OTU1027	network hubs	Bacteria	Proteobacteria	Gammaproteobacteria	Xanthomonadales	Xanthomonadaceae	Rhodanobacter
27	OTU1855	module hubs	Bacteria	Planctomycetes	Planctomycetacia	Planctomycetales	Planctomycetaceae	uncultured
27	OTU1834	module hubs	Bacteria	Proteobacteria	Alphaproteobacteria	Rickettsiales	SM2D12	SM2D12_ge
27	OTU13866	module hubs	Bacteria	Chloroflexi	Ktedonobacteria	Ktedonobacterales	Ktedonobacterales_unclassified
27	OTU4338	module hubs	Bacteria	Proteobacteria	Alphaproteobacteria	Rhodospirillales	DA111	DA111_ge
27	OTU20182	module hubs	Bacteria	Proteobacteria	Gammaproteobacteria	Xanthomonadales	Xanthomonadales_Incertae_Sedis	Acidibacter
27	OTU6234	module hubs	Bacteria	Proteobacteria	Deltaproteobacteria	Myxococcales	Haliangiaceae	Haliangium
27	OTU5874	module hubs	Bacteria	Proteobacteria	Gammaproteobacteria	Xanthomonadales	Xanthomonadales_Incertae_Sedis	Acidibacter
27	OTU1027	module hubs	Bacteria	Proteobacteria	Gammaproteobacteria	Xanthomonadales	Xanthomonadaceae	Rhodanobacter
27	OTU15888	module hubs	Bacteria	Bacteroidetes	Sphingobacteriia	Sphingobacteriales	Chitinophagaceae
27	OTU795	module hubs	Bacteria	Proteobacteria	Betaproteobacteria	Nitrosomonadales	Nitrosomonadaceae	uncultured
27	OTU19365	module hubs	Bacteria	Acidobacteria	Subgroup_2	Subgroup_2_or	Subgroup_2_fa	Subgroup_2_ge
27	OTU8622	module hubs	Bacteria	Acidobacteria	Acidobacteria	Acidobacteriales	Acidobacteriaceae_(Subgroup_1)	Edaphobacter
27	OTU19567	module hubs	Bacteria	Proteobacteria	Alphaproteobacteria	Rhizobiales	Xanthobacteraceae
27	OTU2276	module hubs	Bacteria	Proteobacteria	Alphaproteobacteria	Rhodospirillales	Rhodospirillales_unclassified
27	OTU10172	module hubs	Bacteria	Acidobacteria	Acidobacteria	Acidobacteriales	Acidobacteriaceae_(Subgroup_1)
27	OTU1319	module hubs	Bacteria	Planctomycetes	Planctomycetacia	Planctomycetales	Planctomycetaceae	Gemmata
27	OTU10764	module hubs	Bacteria	Proteobacteria	Gammaproteobacteria	Xanthomonadales	Xanthomonadales_Incertae_Sedis	Acidibacter
27	OTU16532	module hubs	Bacteria	Planctomycetes	Planctomycetacia	Planctomycetales	Planctomycetaceae	uncultured
27	OTU4827	module hubs	Bacteria	Proteobacteria	Alphaproteobacteria	Caulobacterales	Caulobacteraceae
27	OTU6498	module hubs	Bacteria	Proteobacteria	Betaproteobacteria	Burkholderiales	Burkholderiaceae	Burkholderia-Paraburkholderia
27	OTU5484	module hubs	Bacteria	Proteobacteria	Alphaproteobacteria	Rhodospirillales	DA111	DA111_ge
27	OTU12394	module hubs	Bacteria	Acidobacteria	Solibacteres	Solibacterales	Solibacteraceae_(Subgroup_3)
27	OTU5565	module hubs	Bacteria	Planctomycetes	Planctomycetacia	Planctomycetales	Planctomycetaceae
27	OTU2068	module hubs	Bacteria	Actinobacteria	Thermoleophilia	Solirubrobacterales	Elev-16S-1332	Elev-16S-1332_ge
27	OTU19325	module hubs	Bacteria	Verrucomicrobia	Spartobacteria	Chthoniobacterales	DA101_soil_group	DA101_soil_group_ge
27	OTU1081	module hubs	Bacteria	Proteobacteria	Gammaproteobacteria	Xanthomonadales	uncultured	uncultured_ge
27	OTU7855	module hubs	Bacteria	Proteobacteria	Deltaproteobacteria	Bdellovibrionales	Bdellovibrionaceae	Bdellovibrio
27	OTU36648	module hubs	Bacteria	Proteobacteria	Alphaproteobacteria	Rhizobiales	Rhizobiales_Incertae_Sedis	Rhizomicrobium
27	OTU1024	module hubs	Bacteria	Acidobacteria	Subgroup_5	Subgroup_5_or	Subgroup_5_fa	Subgroup_5_ge
27	OTU14579	connectors	Bacteria	Acidobacteria	Acidobacteria	Acidobacteriales	Acidobacteriaceae_(Subgroup_1)
27	OTU14929	connectors	Bacteria	Planctomycetes	Planctomycetacia	Planctomycetales	Planctomycetaceae	uncultured
27	OTU1397	connectors	Bacteria	Acidobacteria	Subgroup_6	Subgroup_6_or	Subgroup_6_fa	Subgroup_6_ge
27	OTU721	connectors	Bacteria	Proteobacteria	Gammaproteobacteria	Legionellales	Coxiellaceae	Aquicella
27	OTU31300	connectors	Bacteria	Cyanobacteria	Melainabacteria	Obscuribacterales	Obscuribacterales_fa	Obscuribacterales_ge
27	OTU15767	connectors	Bacteria	Acidobacteria	Subgroup_2	Subgroup_2_or	Subgroup_2_fa	Subgroup_2_ge
27	OTU4814	connectors	Bacteria	Planctomycetes	Planctomycetacia	Planctomycetales	Planctomycetaceae
27	OTU940	connectors	Bacteria	Actinobacteria	Thermoleophilia	Solirubrobacterales	Elev-16S-1332	Elev-16S-1332_ge
27	OTU4156	connectors	Bacteria	Proteobacteria	Deltaproteobacteria	Myxococcales	Polyangiaceae
27	OTU1187	connectors	Bacteria	Bacteria_unclassified	Bacteria_unclassified	Bacteria_unclassified	Bacteria_unclassified
27	OTU38935	connectors	Bacteria	Proteobacteria	Alphaproteobacteria	Rhodospirillales	Acetobacteraceae
27	OTU14513	connectors	Bacteria	Planctomycetes	Planctomycetacia	Planctomycetales	Planctomycetaceae
27	OTU9938	connectors	Bacteria	Proteobacteria	Betaproteobacteria	Burkholderiales	Burkholderiaceae	Burkholderia-Paraburkholderia
27	OTU16062	connectors	Bacteria	Acidobacteria	Subgroup_2	Subgroup_2_or	Subgroup_2_fa	Subgroup_2_ge
27	OTU778	connectors	Bacteria	Proteobacteria	Betaproteobacteria	Burkholderiales	Oxalobacteraceae	Massilia
27	OTU16336	connectors	Bacteria	Proteobacteria	Gammaproteobacteria	Xanthomonadales	uncultured	uncultured_ge
27	OTU1794	connectors	Bacteria	Actinobacteria	Actinobacteria	Streptosporangiales	Thermomonosporaceae	Actinomadura
27	OTU24638	connectors	Bacteria	Chloroflexi	Ktedonobacteria	Ktedonobacteria_unclassified	Ktedonobacteria_unclassified
27	OTU10805	connectors	Bacteria	Proteobacteria	Alphaproteobacteria	Rhodospirillales	DA111	DA111_ge
27	OTU2620	connectors	Bacteria	Cyanobacteria	Melainabacteria	Obscuribacterales	Obscuribacterales_fa	Obscuribacterales_ge
27	OTU6146	connectors	Bacteria	Acidobacteria	Subgroup_6	Subgroup_6_or	Subgroup_6_fa	Subgroup_6_ge
27	OTU20421	connectors	Bacteria	Acidobacteria	Subgroup_2	Subgroup_2_or	Subgroup_2_fa	Subgroup_2_ge
27	OTU27910	connectors	Bacteria	Chloroflexi	Ktedonobacteria	Ktedonobacterales	Thermosporotrichaceae	uncultured
27	OTU13312	connectors	Bacteria	Verrucomicrobia	Spartobacteria	Chthoniobacterales	Xiphinematobacteraceae	Candidatus_Xiphinematobacter
27	OTU26759	connectors	Bacteria	Proteobacteria	Gammaproteobacteria	Xanthomonadales	Xanthomonadales_Incertae_Sedis	Acidibacter
27	OTU37970	connectors	Bacteria	Chloroflexi	Ktedonobacteria	Ktedonobacterales	HSB_OF53-F07	HSB_OF53-F07_ge
27	OTU1003	connectors	Bacteria	Proteobacteria	Gammaproteobacteria	Gammaproteobacteria_unclassified	Gammaproteobacteria_unclassified
27	OTU1970	connectors	Bacteria	Bacteroidetes	Sphingobacteriia	Sphingobacteriales	uncultured	uncultured_ge
27	OTU9713	connectors	Bacteria	Proteobacteria	Alphaproteobacteria	Rhodospirillales	Acetobacteraceae
27	OTU4127	connectors	Bacteria	Planctomycetes	Planctomycetacia	Planctomycetales	Planctomycetaceae	uncultured
27	OTU12882	connectors	Bacteria	Proteobacteria	Alphaproteobacteria	Rhizobiales	Rhizobiales_unclassified
27	OTU5495	connectors	Bacteria	Verrucomicrobia	Verrucomicrobia_Incertae_Sedis	Unknown_Order	Unknown_Family	Candidatus_Methylacidiphilum
27	OTU2218	connectors	Bacteria	Bacteria_unclassified	Bacteria_unclassified	Bacteria_unclassified	Bacteria_unclassified
27	OTU1253	connectors	Bacteria	Proteobacteria	Alphaproteobacteria	Rhodospirillales	Rhodospirillales_unclassified
27	OTU36507	connectors	Bacteria	Acidobacteria	Subgroup_2	Subgroup_2_or	Subgroup_2_fa	Subgroup_2_ge
27	OTU1127	connectors	Bacteria	Chloroflexi	TK10	TK10_or	TK10_fa	TK10_ge
27	OTU3816	connectors	Bacteria	Actinobacteria	Acidimicrobiia	Acidimicrobiales	uncultured	uncultured_ge
27	OTU3153	connectors	Bacteria	Verrucomicrobia	Spartobacteria	Chthoniobacterales	DA101_soil_group	DA101_soil_group_ge
27	OTU1456	connectors	Bacteria	Bacteroidetes	Sphingobacteriia	Sphingobacteriales	uncultured	uncultured_ge
27	OTU5623	connectors	Bacteria	Acidobacteria	Solibacteres	Solibacterales	Solibacteraceae_(Subgroup_3)	Candidatus_Solibacter
27	OTU27457	connectors	Bacteria	Acidobacteria	Subgroup_2	Subgroup_2_or	Subgroup_2_fa	Subgroup_2_ge
27	OTU7151	connectors	Bacteria	Planctomycetes	Planctomycetacia	Planctomycetales	Planctomycetaceae	uncultured
27	OTU1546	network hubs	Bacteria	Proteobacteria	Deltaproteobacteria	Oligoflexales	0319-6G20	0319-6G20_ge
28	OTU13866	module hubs	Bacteria	Chloroflexi	Ktedonobacteria	Ktedonobacterales	Ktedonobacterales_unclassified
28	OTU4338	module hubs	Bacteria	Proteobacteria	Alphaproteobacteria	Rhodospirillales	DA111	DA111_ge
28	OTU721	module hubs	Bacteria	Proteobacteria	Gammaproteobacteria	Legionellales	Coxiellaceae	Aquicella
28	OTU2346	module hubs	Bacteria	Proteobacteria	Alphaproteobacteria	Rhodospirillales	Acetobacteraceae
28	OTU24661	module hubs	Bacteria	Acidobacteria	Subgroup_6	Subgroup_6_or	Subgroup_6_fa	Subgroup_6_ge
28	OTU1495	module hubs	Bacteria	Proteobacteria	Proteobacteria_unclassified	Proteobacteria_unclassified	Proteobacteria_unclassified
28	OTU1027	module hubs	Bacteria	Proteobacteria	Gammaproteobacteria	Xanthomonadales	Xanthomonadaceae	Rhodanobacter
28	OTU28950	module hubs	Bacteria	Verrucomicrobia	Spartobacteria	Chthoniobacterales	Chthoniobacterales_unclassified
28	OTU1199	module hubs	Bacteria	Proteobacteria	Alphaproteobacteria	Rickettsiales	SM2D12	SM2D12_ge
28	OTU795	module hubs	Bacteria	Proteobacteria	Betaproteobacteria	Nitrosomonadales	Nitrosomonadaceae	uncultured
28	OTU12197	module hubs	Bacteria	Proteobacteria	Alphaproteobacteria	Rhizobiales	Hyphomicrobiaceae	Rhodoplanes
28	OTU9938	module hubs	Bacteria	Proteobacteria	Betaproteobacteria	Burkholderiales	Burkholderiaceae	Burkholderia-Paraburkholderia
28	OTU1778	module hubs	Bacteria	Verrucomicrobia	Spartobacteria	Chthoniobacterales	Chthoniobacterales_unclassified
28	OTU29795	module hubs	Bacteria	Verrucomicrobia	Spartobacteria	Chthoniobacterales	Xiphinematobacteraceae	Candidatus_Xiphinematobacter
28	OTU4100	module hubs	Bacteria	Planctomycetes	Planctomycetacia	Planctomycetales	Planctomycetaceae	uncultured
28	OTU4827	module hubs	Bacteria	Proteobacteria	Alphaproteobacteria	Caulobacterales	Caulobacteraceae
28	OTU6498	module hubs	Bacteria	Proteobacteria	Betaproteobacteria	Burkholderiales	Burkholderiaceae	Burkholderia-Paraburkholderia
28	OTU1508	module hubs	Bacteria	Planctomycetes	Planctomycetacia	Planctomycetales	Planctomycetaceae	uncultured
28	OTU11081	module hubs	Bacteria	Verrucomicrobia	Spartobacteria	Chthoniobacterales	Xiphinematobacteraceae	Candidatus_Xiphinematobacter
28	OTU5099	module hubs	Bacteria	Planctomycetes	Planctomycetacia	Planctomycetales	Planctomycetaceae	Isosphaera
28	OTU791	module hubs	Bacteria	Proteobacteria	Alphaproteobacteria	Rhodospirillales	Acetobacteraceae
28	OTU1148	module hubs	Bacteria	Planctomycetes	Planctomycetacia	Planctomycetales	Planctomycetaceae	Gemmata
28	OTU19325	module hubs	Bacteria	Verrucomicrobia	Spartobacteria	Chthoniobacterales	DA101_soil_group	DA101_soil_group_ge
28	OTU7855	module hubs	Bacteria	Proteobacteria	Deltaproteobacteria	Bdellovibrionales	Bdellovibrionaceae	Bdellovibrio
28	OTU10170	module hubs	Bacteria	Proteobacteria	Alphaproteobacteria	Rhodospirillales	DA111	DA111_ge
28	OTU36648	module hubs	Bacteria	Proteobacteria	Alphaproteobacteria	Rhizobiales	Rhizobiales_Incertae_Sedis	Rhizomicrobium
28	OTU1024	module hubs	Bacteria	Acidobacteria	Subgroup_5	Subgroup_5_or	Subgroup_5_fa	Subgroup_5_ge
28	OTU1203	connectors	Bacteria	Armatimonadetes	Armatimonadia	Armatimonadales	Armatimonadales_fa	Armatimonadales_ge
28	OTU1397	connectors	Bacteria	Acidobacteria	Subgroup_6	Subgroup_6_or	Subgroup_6_fa	Subgroup_6_ge
28	OTU12063	connectors	Bacteria	Acidobacteria	Acidobacteria	Acidobacteriales	Acidobacteriaceae_(Subgroup_1)	uncultured
28	OTU11372	connectors	Bacteria	Acidobacteria	Solibacteres	Solibacterales	Solibacteraceae_(Subgroup_3)	Candidatus_Solibacter
28	OTU2390	connectors	Bacteria	Proteobacteria	Deltaproteobacteria	Bdellovibrionales	Bdellovibrionaceae	Bdellovibrio
28	OTU4754	connectors	Bacteria	Proteobacteria	Alphaproteobacteria	Rhodospirillales	DA111	DA111_ge
28	OTU4920	connectors	Bacteria	Proteobacteria	Alphaproteobacteria	Rhodospirillales	DA111	DA111_ge
28	OTU15767	connectors	Bacteria	Acidobacteria	Subgroup_2	Subgroup_2_or	Subgroup_2_fa	Subgroup_2_ge
28	OTU31859	connectors	Bacteria	Acidobacteria	Subgroup_2	Subgroup_2_or	Subgroup_2_fa	Subgroup_2_ge
28	OTU4814	connectors	Bacteria	Planctomycetes	Planctomycetacia	Planctomycetales	Planctomycetaceae
28	OTU5874	connectors	Bacteria	Proteobacteria	Gammaproteobacteria	Xanthomonadales	Xanthomonadales_Incertae_Sedis	Acidibacter
28	OTU5705	connectors	Bacteria	Proteobacteria	Deltaproteobacteria	Desulfurellales	Desulfurellaceae	H16
28	OTU629	connectors	Bacteria	Actinobacteria	Actinobacteria	Pseudonocardiales	Pseudonocardiaceae	Kutzneria
28	OTU4156	connectors	Bacteria	Proteobacteria	Deltaproteobacteria	Myxococcales	Polyangiaceae
28	OTU6880	connectors	Bacteria	Planctomycetes	Planctomycetacia	Planctomycetales	Planctomycetaceae	Singulisphaera
28	OTU1187	connectors	Bacteria	Bacteria_unclassified	Bacteria_unclassified	Bacteria_unclassified	Bacteria_unclassified
28	OTU14150	connectors	Bacteria	Planctomycetes	Planctomycetacia	Planctomycetales	Planctomycetaceae
28	OTU30990	connectors	Bacteria	Acidobacteria	Acidobacteria_unclassified	Acidobacteria_unclassified	Acidobacteria_unclassified
28	OTU4434	connectors	Bacteria	Planctomycetes	Phycisphaerae	Tepidisphaerales	Tepidisphaeraceae	Tepidisphaeraceae_ge
28	OTU16062	connectors	Bacteria	Acidobacteria	Subgroup_2	Subgroup_2_or	Subgroup_2_fa	Subgroup_2_ge
28	OTU3624	connectors	Bacteria	Acidobacteria	Solibacteres	Solibacterales	Solibacteraceae_(Subgroup_3)	Bryobacter
28	OTU16336	connectors	Bacteria	Proteobacteria	Gammaproteobacteria	Xanthomonadales	uncultured	uncultured_ge
28	OTU6206	connectors	Bacteria	Bacteria_unclassified	Bacteria_unclassified	Bacteria_unclassified	Bacteria_unclassified
28	OTU741	connectors	Bacteria	Armatimonadetes	Fimbriimonadia	Fimbriimonadales	Fimbriimonadaceae
28	OTU1988	connectors	Bacteria	Proteobacteria	Deltaproteobacteria	Myxococcales	Archangiaceae	Anaeromyxobacter
28	OTU32229	connectors	Bacteria	Proteobacteria	Alphaproteobacteria	Rhizobiales	Rhizobiales_unclassified
28	OTU3763	connectors	Bacteria	Proteobacteria	Alphaproteobacteria	Rickettsiales	SM2D12	SM2D12_ge
28	OTU30436	connectors	Bacteria	Planctomycetes	Planctomycetacia	Planctomycetales	Planctomycetaceae
28	OTU2095	connectors	Bacteria	Chlamydiae	Chlamydiae	Chlamydiales	Parachlamydiaceae	Candidatus_Protochlamydia
28	OTU3047	connectors	Bacteria	Actinobacteria	Thermoleophilia	Solirubrobacterales	Solirubrobacterales_unclassified
28	OTU1013	connectors	Bacteria	Planctomycetes	Planctomycetacia	Planctomycetales	Planctomycetaceae
28	OTU27910	connectors	Bacteria	Chloroflexi	Ktedonobacteria	Ktedonobacterales	Thermosporotrichaceae	uncultured
28	OTU13312	connectors	Bacteria	Verrucomicrobia	Spartobacteria	Chthoniobacterales	Xiphinematobacteraceae	Candidatus_Xiphinematobacter
28	OTU37970	connectors	Bacteria	Chloroflexi	Ktedonobacteria	Ktedonobacterales	HSB_OF53-F07	HSB_OF53-F07_ge
28	OTU9713	connectors	Bacteria	Proteobacteria	Alphaproteobacteria	Rhodospirillales	Acetobacteraceae
28	OTU13119	connectors	Bacteria	Proteobacteria	Gammaproteobacteria	Xanthomonadales	Xanthomonadales_Incertae_Sedis	Acidibacter
28	OTU9960	connectors	Bacteria	Proteobacteria	Betaproteobacteria	Burkholderiales	Oxalobacteraceae
28	OTU3816	connectors	Bacteria	Actinobacteria	Acidimicrobiia	Acidimicrobiales	uncultured	uncultured_ge
28	OTU5356	connectors	Bacteria	Acidobacteria	Acidobacteria	Acidobacteriales	Acidobacteriaceae_(Subgroup_1)	uncultured
28	OTU22945	connectors	Bacteria	Acidobacteria	Acidobacteria	Acidobacteriales	Acidobacteriaceae_(Subgroup_1)	Acidobacteriaceae_(Subgroup_1)_ge
28	OTU7230	connectors	Bacteria	Proteobacteria	Alphaproteobacteria	Rhizobiales	Roseiarcaceae	Roseiarcus
28	OTU4004	connectors	Bacteria	Acidobacteria	Solibacteres	Solibacterales	Solibacteraceae_(Subgroup_3)	Bryobacter
28	OTU1122	connectors	Bacteria	Proteobacteria	Alphaproteobacteria	Caulobacterales	Caulobacteraceae	Phenylobacterium
28	OTU797	network hubs	Bacteria	Proteobacteria	Deltaproteobacteria	Myxococcales	Polyangiaceae	Sorangium
28	OTU1546	network hubs	Bacteria	Proteobacteria	Deltaproteobacteria	Oligoflexales	0319-6G20	0319-6G20_ge
29	OTU1855	module hubs	Bacteria	Planctomycetes	Planctomycetacia	Planctomycetales	Planctomycetaceae	uncultured
29	OTU797	module hubs	Bacteria	Proteobacteria	Deltaproteobacteria	Myxococcales	Polyangiaceae	Sorangium
29	OTU1834	module hubs	Bacteria	Proteobacteria	Alphaproteobacteria	Rickettsiales	SM2D12	SM2D12_ge
29	OTU991	module hubs	Bacteria	Actinobacteria	Thermoleophilia	Gaiellales	uncultured	uncultured_ge
29	OTU2346	module hubs	Bacteria	Proteobacteria	Alphaproteobacteria	Rhodospirillales	Acetobacteraceae
29	OTU24661	module hubs	Bacteria	Acidobacteria	Subgroup_6	Subgroup_6_or	Subgroup_6_fa	Subgroup_6_ge
29	OTU1495	module hubs	Bacteria	Proteobacteria	Proteobacteria_unclassified	Proteobacteria_unclassified	Proteobacteria_unclassified
29	OTU1027	module hubs	Bacteria	Proteobacteria	Gammaproteobacteria	Xanthomonadales	Xanthomonadaceae	Rhodanobacter
29	OTU28950	module hubs	Bacteria	Verrucomicrobia	Spartobacteria	Chthoniobacterales	Chthoniobacterales_unclassified
29	OTU15888	module hubs	Bacteria	Bacteroidetes	Sphingobacteriia	Sphingobacteriales	Chitinophagaceae
29	OTU1199	module hubs	Bacteria	Proteobacteria	Alphaproteobacteria	Rickettsiales	SM2D12	SM2D12_ge
29	OTU795	module hubs	Bacteria	Proteobacteria	Betaproteobacteria	Nitrosomonadales	Nitrosomonadaceae	uncultured
29	OTU19365	module hubs	Bacteria	Acidobacteria	Subgroup_2	Subgroup_2_or	Subgroup_2_fa	Subgroup_2_ge
29	OTU19567	module hubs	Bacteria	Proteobacteria	Alphaproteobacteria	Rhizobiales	Xanthobacteraceae
29	OTU4100	module hubs	Bacteria	Planctomycetes	Planctomycetacia	Planctomycetales	Planctomycetaceae	uncultured
29	OTU21020	module hubs	Bacteria	Chloroflexi	Ktedonobacteria	Ktedonobacterales	FCPS473	FCPS473_ge
29	OTU16532	module hubs	Bacteria	Planctomycetes	Planctomycetacia	Planctomycetales	Planctomycetaceae	uncultured
29	OTU5233	module hubs	Bacteria	Acidobacteria	Solibacteres	Solibacterales	Solibacteraceae_(Subgroup_3)	Candidatus_Solibacter
29	OTU4827	module hubs	Bacteria	Proteobacteria	Alphaproteobacteria	Caulobacterales	Caulobacteraceae
29	OTU5484	module hubs	Bacteria	Proteobacteria	Alphaproteobacteria	Rhodospirillales	DA111	DA111_ge
29	OTU11081	module hubs	Bacteria	Verrucomicrobia	Spartobacteria	Chthoniobacterales	Xiphinematobacteraceae	Candidatus_Xiphinematobacter
29	OTU755	module hubs	Bacteria	Proteobacteria	Gammaproteobacteria	Legionellales	Coxiellaceae	Aquicella
29	OTU1034	module hubs	Bacteria	Bacteria_unclassified	Bacteria_unclassified	Bacteria_unclassified	Bacteria_unclassified
29	OTU574	module hubs	Bacteria	Actinobacteria	Actinobacteria	Micrococcales	Micrococcaceae
29	OTU5099	module hubs	Bacteria	Planctomycetes	Planctomycetacia	Planctomycetales	Planctomycetaceae	Isosphaera
29	OTU1342	module hubs	Bacteria	Planctomycetes	Planctomycetacia	Planctomycetales	Planctomycetaceae	uncultured
29	OTU791	module hubs	Bacteria	Proteobacteria	Alphaproteobacteria	Rhodospirillales	Acetobacteraceae
29	OTU11464	module hubs	Bacteria	Verrucomicrobia	Spartobacteria	Chthoniobacterales	DA101_soil_group	DA101_soil_group_ge
29	OTU7855	module hubs	Bacteria	Proteobacteria	Deltaproteobacteria	Bdellovibrionales	Bdellovibrionaceae	Bdellovibrio
29	OTU18289	module hubs	Bacteria	Verrucomicrobia	Spartobacteria	Chthoniobacterales	Chthoniobacteraceae	Chthoniobacter
29	OTU10170	module hubs	Bacteria	Proteobacteria	Alphaproteobacteria	Rhodospirillales	DA111	DA111_ge
29	OTU11482	module hubs	Bacteria	Actinobacteria	Actinobacteria	Actinobacteria_unclassified	Actinobacteria_unclassified
29	OTU652	module hubs	Bacteria	Proteobacteria	Alphaproteobacteria	Alphaproteobacteria_unclassified	Alphaproteobacteria_unclassified
29	OTU36648	module hubs	Bacteria	Proteobacteria	Alphaproteobacteria	Rhizobiales	Rhizobiales_Incertae_Sedis	Rhizomicrobium
29	OTU13199	module hubs	Bacteria	Proteobacteria	Alphaproteobacteria	Rhizobiales	Rhizobiales_unclassified
29	OTU1024	module hubs	Bacteria	Acidobacteria	Subgroup_5	Subgroup_5_or	Subgroup_5_fa	Subgroup_5_ge
29	OTU1100	module hubs	Bacteria	Planctomycetes	Phycisphaerae	Tepidisphaerales	Tepidisphaeraceae	Tepidisphaeraceae_ge
29	OTU8873	connectors	Bacteria	Proteobacteria	Alphaproteobacteria	Rhizobiales	Rhizobiales_Incertae_Sedis	Rhizomicrobium
29	OTU1243	connectors	Bacteria	Planctomycetes	vadinHA49	vadinHA49_or	vadinHA49_fa	vadinHA49_ge
29	OTU1203	connectors	Bacteria	Armatimonadetes	Armatimonadia	Armatimonadales	Armatimonadales_fa	Armatimonadales_ge
29	OTU1397	connectors	Bacteria	Acidobacteria	Subgroup_6	Subgroup_6_or	Subgroup_6_fa	Subgroup_6_ge
29	OTU11372	connectors	Bacteria	Acidobacteria	Solibacteres	Solibacterales	Solibacteraceae_(Subgroup_3)	Candidatus_Solibacter
29	OTU721	connectors	Bacteria	Proteobacteria	Gammaproteobacteria	Legionellales	Coxiellaceae	Aquicella
29	OTU794	connectors	Bacteria	Proteobacteria	Alphaproteobacteria	Rhodospirillales	Rhodospirillales_Incertae_Sedis	Reyranella
29	OTU31300	connectors	Bacteria	Cyanobacteria	Melainabacteria	Obscuribacterales	Obscuribacterales_fa	Obscuribacterales_ge
29	OTU15767	connectors	Bacteria	Acidobacteria	Subgroup_2	Subgroup_2_or	Subgroup_2_fa	Subgroup_2_ge
29	OTU2109	connectors	Bacteria	Planctomycetes	Planctomycetacia	Planctomycetales	Planctomycetaceae	uncultured
29	OTU1187	connectors	Bacteria	Bacteria_unclassified	Bacteria_unclassified	Bacteria_unclassified	Bacteria_unclassified
29	OTU14150	connectors	Bacteria	Planctomycetes	Planctomycetacia	Planctomycetales	Planctomycetaceae
29	OTU686	connectors	Bacteria	Planctomycetes	Planctomycetacia	Planctomycetales	Planctomycetaceae	uncultured
29	OTU2397	connectors	Bacteria	Planctomycetes	Planctomycetacia	Planctomycetales	Planctomycetaceae	uncultured
29	OTU922	connectors	Bacteria	Planctomycetes	Planctomycetacia	Planctomycetales	Planctomycetaceae	uncultured
29	OTU3624	connectors	Bacteria	Acidobacteria	Solibacteres	Solibacterales	Solibacteraceae_(Subgroup_3)	Bryobacter
29	OTU16336	connectors	Bacteria	Proteobacteria	Gammaproteobacteria	Xanthomonadales	uncultured	uncultured_ge
29	OTU1794	connectors	Bacteria	Actinobacteria	Actinobacteria	Streptosporangiales	Thermomonosporaceae	Actinomadura
29	OTU6206	connectors	Bacteria	Bacteria_unclassified	Bacteria_unclassified	Bacteria_unclassified	Bacteria_unclassified
29	OTU23477	connectors	Bacteria	Chloroflexi	Ktedonobacteria	Ktedonobacteria_unclassified	Ktedonobacteria_unclassified
29	OTU6498	connectors	Bacteria	Proteobacteria	Betaproteobacteria	Burkholderiales	Burkholderiaceae	Burkholderia-Paraburkholderia
29	OTU1420	connectors	Bacteria	Actinobacteria	Acidimicrobiia	Acidimicrobiales	uncultured	uncultured_ge
29	OTU10586	connectors	Bacteria	Proteobacteria	Deltaproteobacteria	Myxococcales	Polyangiaceae	Sorangium
29	OTU10805	connectors	Bacteria	Proteobacteria	Alphaproteobacteria	Rhodospirillales	DA111	DA111_ge
29	OTU33425	connectors	Bacteria	Actinobacteria	Actinobacteria	Frankiales	Acidothermaceae	Acidothermus
29	OTU30436	connectors	Bacteria	Planctomycetes	Planctomycetacia	Planctomycetales	Planctomycetaceae
29	OTU2095	connectors	Bacteria	Chlamydiae	Chlamydiae	Chlamydiales	Parachlamydiaceae	Candidatus_Protochlamydia
29	OTU20421	connectors	Bacteria	Acidobacteria	Subgroup_2	Subgroup_2_or	Subgroup_2_fa	Subgroup_2_ge
29	OTU27910	connectors	Bacteria	Chloroflexi	Ktedonobacteria	Ktedonobacterales	Thermosporotrichaceae	uncultured
29	OTU1003	connectors	Bacteria	Proteobacteria	Gammaproteobacteria	Gammaproteobacteria_unclassified	Gammaproteobacteria_unclassified
29	OTU6171	connectors	Bacteria	Proteobacteria	Alphaproteobacteria	Rhodospirillales	DA111	DA111_ge
29	OTU34224	connectors	Bacteria	Chloroflexi	Ktedonobacteria	Ktedonobacterales	Ktedonobacterales_unclassified
29	OTU9713	connectors	Bacteria	Proteobacteria	Alphaproteobacteria	Rhodospirillales	Acetobacteraceae
29	OTU10241	connectors	Bacteria	Actinobacteria	Actinobacteria	Actinobacteria_unclassified	Actinobacteria_unclassified
29	OTU960	connectors	Bacteria	Proteobacteria	Alphaproteobacteria	Rhodospirillales	Acetobacteraceae
29	OTU4127	connectors	Bacteria	Planctomycetes	Planctomycetacia	Planctomycetales	Planctomycetaceae	uncultured
29	OTU12882	connectors	Bacteria	Proteobacteria	Alphaproteobacteria	Rhizobiales	Rhizobiales_unclassified
29	OTU2846	connectors	Bacteria	Chloroflexi	Ktedonobacteria	Ktedonobacterales	Thermosporotrichaceae	uncultured
29	OTU1344	connectors	Bacteria	Planctomycetes	Planctomycetacia	Planctomycetales	Planctomycetaceae	uncultured
29	OTU2473	connectors	Bacteria	Chloroflexi	Ktedonobacteria	Ktedonobacterales	Ktedonobacterales_unclassified
29	OTU1253	connectors	Bacteria	Proteobacteria	Alphaproteobacteria	Rhodospirillales	Rhodospirillales_unclassified
29	OTU7138	connectors	Bacteria	Bacteria_unclassified	Bacteria_unclassified	Bacteria_unclassified	Bacteria_unclassified
29	OTU1127	connectors	Bacteria	Chloroflexi	TK10	TK10_or	TK10_fa	TK10_ge
29	OTU9960	connectors	Bacteria	Proteobacteria	Betaproteobacteria	Burkholderiales	Oxalobacteraceae
29	OTU1142	connectors	Bacteria	Actinobacteria	Acidimicrobiia	Acidimicrobiales	uncultured	uncultured_ge
29	OTU1456	connectors	Bacteria	Bacteroidetes	Sphingobacteriia	Sphingobacteriales	uncultured	uncultured_ge
29	OTU2723	connectors	Bacteria	Proteobacteria	Deltaproteobacteria	Oligoflexales	0319-6G20	0319-6G20_ge
29	OTU17706	connectors	Bacteria	Acidobacteria	Subgroup_2	Subgroup_2_or	Subgroup_2_fa	Subgroup_2_ge
29	OTU3383	connectors	Bacteria	Proteobacteria	Betaproteobacteria	Burkholderiales	Oxalobacteraceae
29	OTU27457	connectors	Bacteria	Acidobacteria	Subgroup_2	Subgroup_2_or	Subgroup_2_fa	Subgroup_2_ge
29	OTU1480	connectors	Bacteria	Proteobacteria	Betaproteobacteria	Burkholderiales	Oxalobacteraceae	Duganella
29	OTU1122	connectors	Bacteria	Proteobacteria	Alphaproteobacteria	Caulobacterales	Caulobacteraceae	Phenylobacterium
29	OTU1546	network hubs	Bacteria	Proteobacteria	Deltaproteobacteria	Oligoflexales	0319-6G20	0319-6G20_ge

## Sheet: Table S3
Table S3 Potential keystone fungal OTUs on each island.
Island ID OTU ID	2	3	4	5	6	7	8	9	10	11	12	13	14	15	16	17	18	19	20	21	22	23	24	25	26	27	28	29	total	Kingdom	Phylum	Class	Order	Family	genus	Species
OTU611	0	1	0	1	1	0	0	0	1	1	0	0	0	1	1	1	1	1	0	1	1	1	1	0	1	0	0	1	16	k__Fungi	p__Ascomycota	c__Sordariomycetes	o__Hypocreales	f__Nectriaceae	g__Fusarium	s__Fusarium_solani
OTU488	0	0	0	1	0	0	0	0	1	0	1	0	0	0	0	0	0	1	1	0	1	1	1	0	1	1	1	1	12	k__Fungi	p__Mortierellomycota	c__Mortierellomycotina_cls_Incertae_sedis	o__Mortierellales	f__Mortierellaceae	g__Mortierella
OTU1228	0	0	0	1	0	0	0	0	1	1	0	0	0	1	0	0	1	0	0	1	0	1	1	0	0	0	1	1	10	k__Fungi	p__Ascomycota	c__Dothideomycetes	o__Hysteriales	f__unclassified_Hysteriales	g__unclassified_Hysteriales	s__Hysteriales_sp
OTU356	0	0	0	1	1	0	0	0	0	0	0	1	0	0	0	1	1	1	1	0	0	0	0	1	1	0	0	0	9	k__Fungi	p__Ascomycota	c__Sordariomycetes	o__Sordariomycetidae_ord_Incertae_sedis	f__Amplistromataceae	g__Acidothrix	s__Acidothrix_acidophila
OTU8488	0	1	0	0	0	0	0	0	0	1	0	0	0	1	0	0	1	0	1	1	0	1	0	0	1	0	0	1	9	k__Fungi	p__Ascomycota	c__Eurotiomycetes	o__Eurotiales	f__Trichocomaceae	g__Penicillium
OTU9872	0	0	1	0	0	1	1	1	0	0	1	0	1	0	1	1	0	0	0	0	0	0	0	0	0	0	1	0	9	k__Fungi	p__Ascomycota	c__Leotiomycetes	o__Rhytismatales	f__Rhytismataceae	g__unclassified_Rhytismataceae	s__Rhytismataceae_sp
OTU139	0	0	0	0	0	1	0	0	0	1	0	1	0	0	0	0	0	0	0	0	1	0	0	0	1	1	1	1	8	k__Fungi	p__Rozellomycota	c__Rozellomycota_cls_Incertae_sedis	o__GS11	f__unclassified_GS11	g__unclassified_GS11	s__GS11_sp
OTU201	1	0	0	0	0	0	0	1	0	0	0	0	1	0	0	0	0	0	0	1	1	0	1	1	1	0	0	0	8	k__Fungi	p__Basidiomycota	c__Agaricomycetes	o__Russulales	f__Russulaceae	g__Russula	s__Russula_densifolia
OTU233	0	0	0	0	1	0	0	0	1	1	0	0	0	1	0	0	0	1	0	1	0	1	1	0	0	0	0	0	8	k__Fungi	p__Ascomycota	c__Sordariomycetes	o__Hypocreales	f__Hypocreaceae	g__Trichoderma	s__Trichoderma_pubescens
OTU318	0	1	0	1	1	0	0	0	0	0	0	0	0	1	0	0	0	1	1	1	0	0	1	0	0	0	0	0	8	k__Fungi	p__Basidiomycota	c__Agaricomycetes	c__Agaricomycetes_unclassified	c__Agaricomycetes_unclassified	c__Agaricomycetes_unclassified
OTU34	0	0	0	0	1	0	0	0	1	0	0	0	0	1	0	0	1	1	0	1	1	0	0	0	0	1	0	0	8	k__Fungi	p__Basidiomycota	c__Agaricomycetes	o__Auriculariales	f__Auriculariales_fam_Incertae_sedis	g__Basidiodendron	s__Basidiodendron_sp
OTU346	0	0	0	0	1	0	0	0	0	0	0	0	0	0	1	1	0	1	0	1	0	0	0	1	1	0	0	1	8	k__Fungi	k__Fungi_unclassified	k__Fungi_unclassified	k__Fungi_unclassified	k__Fungi_unclassified	k__Fungi_unclassified
OTU500	0	1	0	1	0	0	1	0	1	1	0	0	0	1	0	0	0	1	0	0	0	0	1	0	0	0	0	0	8	k__Fungi	p__Rozellomycota	c__Rozellomycota_cls_Incertae_sedis	o__GS10	f__unclassified_GS10	g__unclassified_GS10	s__GS10_sp
OTU586	0	1	0	0	1	0	0	0	0	0	0	0	0	0	0	0	1	1	0	1	0	0	1	0	0	1	1	0	8	k__Fungi	p__Ascomycota	c__Eurotiomycetes	o__Eurotiales	f__Trichocomaceae	g__Aspergillus	s__Aspergillus_brunneouniseriatus
OTU646	0	0	0	1	1	0	0	1	0	0	0	0	0	0	1	0	1	0	0	1	0	0	1	0	0	0	0	1	8	k__Fungi	p__Ascomycota	c__Leotiomycetes	o__Leotiomycetes_ord_Incertae_sedis	f__Leotiomycetes_fam_Incertae_sedis	g__Leohumicola	s__Leohumicola_sp
OTU734	0	0	0	1	0	0	0	0	1	0	0	0	0	1	0	0	1	1	0	1	0	0	0	0	1	0	0	1	8	k__Fungi	p__Ascomycota	c__Leotiomycetes	c__Leotiomycetes_unclassified	c__Leotiomycetes_unclassified	c__Leotiomycetes_unclassified
OTU857	0	0	0	0	1	0	0	0	0	0	0	0	0	0	0	0	1	0	1	1	1	0	1	0	1	1	0	0	8	k__Fungi	p__Ascomycota	c__Eurotiomycetes	o__Eurotiales	f__Trichocomaceae	g__Penicillium	s__Penicillium_citreonigrum
OTU87	0	0	0	0	0	0	0	0	0	1	0	0	0	0	0	0	1	0	1	1	1	0	0	1	0	1	1	0	8	k__Fungi	p__Ascomycota	c__Eurotiomycetes	o__Chaetothyriales	f__Herpotrichiellaceae	g__unclassified_Herpotrichiellaceae	s__Herpotrichiellaceae_sp
OTU1109	0	0	0	0	0	0	0	1	0	1	0	0	0	0	0	0	1	0	1	0	0	0	0	0	1	0	1	1	7	k__Fungi	p__Ascomycota	c__Dothideomycetes	o__Dothideales	f__Dothioraceae	g__Hormonema	s__Hormonema_macrosporum
OTU148	0	0	0	0	0	0	0	0	0	0	1	0	0	1	0	0	0	1	1	0	0	0	0	1	0	1	0	1	7	k__Fungi	p__Ascomycota	c__Leotiomycetes	o__Leotiomycetes_ord_Incertae_sedis	f__Leotiomycetes_fam_Incertae_sedis	g__Mycosymbioces	s__Mycosymbioces_sp
OTU161	0	0	0	0	0	0	0	0	0	0	0	0	1	0	0	1	0	0	0	0	1	0	0	1	1	1	0	1	7	k__Fungi	p__Ascomycota	c__Eurotiomycetes	o__Eurotiales	f__Trichocomaceae	g__Penicillium
OTU2220	0	0	0	0	1	0	0	0	1	0	0	0	0	0	0	0	1	1	0	1	0	1	0	1	0	0	0	0	7	k__Fungi	p__Rozellomycota	c__unclassified_Rozellomycota	o__unclassified_Rozellomycota	f__unclassified_Rozellomycota	g__unclassified_Rozellomycota	s__Rozellomycota_sp
OTU2388	0	0	0	0	0	0	0	0	0	0	1	0	0	1	0	0	0	0	0	1	0	1	0	0	1	1	1	0	7	k__Fungi	p__Ascomycota	c__Dothideomycetes	c__Dothideomycetes_unclassified	c__Dothideomycetes_unclassified	c__Dothideomycetes_unclassified
OTU530	0	0	0	0	1	0	0	0	0	1	0	0	0	1	0	1	0	1	0	1	0	0	1	0	0	0	0	0	7	k__Fungi	p__Basidiomycota	c__Agaricomycetes	o__Russulales	f__Russulaceae	g__Lactarius	s__Lactarius_volemus
OTU533	0	0	0	0	0	0	0	0	0	0	0	0	0	0	1	0	1	0	1	0	1	0	0	1	1	1	0	0	7	k__Fungi	p__Ascomycota	c__Leotiomycetes	o__Helotiales	f__Helotiaceae	f__Helotiaceae_unclassified
OTU689	0	1	0	0	0	0	0	0	0	1	0	0	0	1	0	0	1	1	0	0	0	0	1	1	0	0	0	0	7	k__Fungi	p__Ascomycota	c__Eurotiomycetes	o__Eurotiales	f__Trichocomaceae	g__Penicillium
OTU154	0	0	0	1	0	0	0	0	0	0	1	0	0	1	0	0	1	1	0	0	1	0	0	0	0	0	0	0	6	k__Fungi	p__Ascomycota	c__Sordariomycetes	o__Hypocreales	f__Ophiocordycipitaceae	g__Tolypocladium	s__Tolypocladium_album
OTU167	0	0	0	0	0	0	0	0	1	0	0	0	0	1	0	0	1	0	0	1	0	1	1	0	0	0	0	0	6	k__Fungi	p__Basidiomycota	c__Agaricomycetes	o__Cantharellales	f__Clavulinaceae	g__unclassified_Clavulinaceae	s__Clavulinaceae_sp
OTU17908	0	0	0	0	0	0	0	0	1	1	0	0	0	1	0	0	1	1	0	0	0	0	1	0	0	0	0	0	6	k__Fungi	p__Basidiomycota	c__Agaricomycetes	o__Thelephorales	f__Thelephoraceae	g__Tomentella	s__Tomentella_parmastoana
OTU322	0	1	0	0	1	0	0	0	0	1	0	1	0	1	0	0	1	0	0	0	0	0	0	0	0	0	0	0	6	k__Fungi	p__Ascomycota	c__Dothideomycetes	o__Mytilinidiales	f__Mytilinidiaceae	g__Lophium
OTU388	0	0	0	0	0	0	0	0	0	1	0	0	0	0	0	0	1	0	0	1	0	1	1	0	0	0	1	0	6	k__Fungi	p__Ascomycota	c__Sordariomycetes	o__Hypocreales	f__Hypocreales_fam_Incertae_sedis	g__Ilyonectria	s__Ilyonectria_destructans
OTU40	0	0	0	0	0	0	0	0	0	0	0	0	0	0	0	0	1	0	0	0	0	0	1	0	1	1	1	1	6	k__Fungi	p__Ascomycota	c__Eurotiomycetes	o__Chaetothyriales	f__Herpotrichiellaceae	g__unclassified_Herpotrichiellaceae	s__Herpotrichiellaceae_sp
OTU5257	0	0	0	0	0	0	0	1	1	0	0	0	0	0	1	0	0	0	0	0	0	0	1	0	0	1	1	0	6	k__Fungi	p__Ascomycota	c__Eurotiomycetes	o__Chaetothyriales	f__Herpotrichiellaceae	f__Herpotrichiellaceae_unclassified
OTU584	0	0	0	1	0	0	0	0	0	1	0	0	1	1	0	0	0	1	0	0	0	0	1	0	0	0	0	0	6	k__Fungi	p__Ascomycota	c__Eurotiomycetes	o__unclassified_Eurotiomycetes	f__unclassified_Eurotiomycetes	g__unclassified_Eurotiomycetes	s__Eurotiomycetes_sp
OTU591	0	0	0	0	0	0	1	0	1	0	0	0	0	0	0	0	0	0	0	0	1	1	0	0	0	1	0	1	6	k__Fungi	p__Ascomycota	c__Leotiomycetes	o__Leotiomycetes_ord_Incertae_sedis	f__Leotiomycetes_fam_Incertae_sedis	g__Leohumicola	s__Leohumicola_lenta
OTU609	0	0	0	0	1	0	0	0	0	0	0	0	0	1	0	0	0	1	0	0	0	0	1	0	1	1	0	0	6	k__Fungi	p__Basidiomycota	c__Agaricomycetes	o__Auriculariales	f__Auriculariales_fam_Incertae_sedis	g__Basidiodendron	s__Basidiodendron_sp
OTU61	0	0	0	0	0	0	0	0	0	0	0	1	1	0	0	0	1	0	1	1	0	0	0	0	0	0	1	0	6	k__Fungi	p__Ascomycota	c__Eurotiomycetes	o__Eurotiales	f__Trichocomaceae	g__Talaromyces
OTU6524	0	0	0	0	0	0	0	0	1	1	0	0	0	0	0	0	1	0	0	1	1	0	1	0	0	0	0	0	6	k__Fungi	p__Mortierellomycota	c__Mortierellomycotina_cls_Incertae_sedis	o__Mortierellales	f__Mortierellaceae	g__Mortierella	s__Mortierella_zonata
OTU749	0	0	0	0	0	0	0	0	1	1	0	0	0	1	0	0	1	0	0	0	0	1	0	0	1	0	0	0	6	k__Fungi	p__Ascomycota	p__Ascomycota_unclassified	p__Ascomycota_unclassified	p__Ascomycota_unclassified	p__Ascomycota_unclassified
OTU811	0	0	0	1	0	0	0	0	0	1	0	0	0	1	0	0	1	1	0	0	0	1	0	0	0	0	0	0	6	k__Fungi	p__Ascomycota	p__Ascomycota_unclassified	p__Ascomycota_unclassified	p__Ascomycota_unclassified	p__Ascomycota_unclassified
OTU10	0	0	0	0	0	0	0	0	0	0	0	0	1	0	0	0	0	0	0	1	0	0	0	0	1	0	1	1	5	k__Fungi	p__Ascomycota	c__Eurotiomycetes	o__Chaetothyriales	f__unclassified_Chaetothyriales	g__unclassified_Chaetothyriales	s__Chaetothyriales_sp
OTU1110	0	0	0	1	0	0	0	0	0	0	0	0	0	1	0	0	0	1	0	1	0	1	0	0	0	0	0	0	5	k__Fungi	p__Rozellomycota	c__Rozellomycota_cls_Incertae_sedis	o__GS11	f__unclassified_GS11	g__unclassified_GS11	s__GS11_sp
OTU12470	0	0	0	1	0	0	0	0	0	0	0	0	0	0	0	1	0	0	0	1	0	1	1	0	0	0	0	0	5	k__Fungi	p__Basidiomycota	c__Agaricomycetes	c__Agaricomycetes_unclassified	c__Agaricomycetes_unclassified	c__Agaricomycetes_unclassified
OTU1276	0	0	0	0	1	0	0	0	0	0	0	1	0	0	0	1	0	0	0	0	1	0	1	0	0	0	0	0	5	k__Fungi	p__Ascomycota	c__Pezizomycotina_cls_Incertae_sedis	o__Pezizomycotina_ord_Incertae_sedis	f__Pezizomycotina_fam_Incertae_sedis	g__Knufia	s__Knufia_sp
OTU1640	0	0	0	0	1	0	0	0	0	0	0	0	0	0	0	0	0	0	0	0	0	1	1	0	0	1	0	1	5	k__Fungi	p__Ascomycota	c__Eurotiomycetes	o__Eurotiales	f__Trichocomaceae	g__Penicillium
OTU18496	0	0	0	0	0	0	0	0	1	0	0	0	0	1	0	0	0	0	0	1	0	0	1	0	1	0	0	0	5	k__Fungi	p__Basidiomycota	c__Tremellomycetes	o__Tremellales	f__Trimorphomycetaceae	g__Saitozyma	s__Saitozyma_podzolica
OTU19026	0	0	0	0	1	0	0	0	0	0	0	1	1	0	0	0	0	0	0	1	0	1	0	0	0	0	0	0	5	k__Fungi	p__Ascomycota	c__Eurotiomycetes	o__Eurotiales	f__Trichocomaceae	f__Trichocomaceae_unclassified
OTU240	0	0	0	0	0	0	0	0	0	0	0	0	0	1	0	1	0	0	0	1	0	0	0	0	0	1	0	1	5	k__Fungi	p__Ascomycota	c__Sordariomycetes	c__Sordariomycetes_unclassified	c__Sordariomycetes_unclassified	c__Sordariomycetes_unclassified
OTU244	0	0	0	0	0	0	0	1	0	0	0	0	0	0	0	0	0	0	0	1	0	0	1	0	0	1	0	1	5	k__Fungi	p__Basidiomycota	c__Agaricomycetes	o__Thelephorales	f__Thelephoraceae	g__Tomentella	s__Tomentella_stuposa
OTU251	0	0	0	0	0	0	0	0	0	0	0	0	0	1	0	0	0	0	0	1	0	1	0	0	0	0	1	1	5	k__Fungi	p__Ascomycota	c__Lecanoromycetes	c__Lecanoromycetes_unclassified	c__Lecanoromycetes_unclassified	c__Lecanoromycetes_unclassified
OTU310	0	0	0	0	0	0	0	0	0	0	1	0	1	0	0	1	0	0	0	1	0	0	0	0	1	0	0	0	5	k__Fungi	p__Ascomycota	c__Saccharomycetes	o__Saccharomycetales	f__Trichomonascaceae	g__Spencermartinsiella	s__Spencermartinsiella_sp
OTU331	0	0	0	0	0	0	0	0	0	0	0	0	0	1	0	0	0	0	0	0	1	0	0	1	0	1	1	0	5	k__Fungi	p__Ascomycota	c__Geoglossomycetes	o__Geoglossales	f__Geoglossaceae	g__Trichoglossum	s__Trichoglossum_octopartitum
OTU340	0	0	0	0	0	0	0	0	0	0	0	0	0	0	0	0	1	0	0	1	0	1	0	0	0	0	1	1	5	k__Fungi	p__Basidiomycota	c__Agaricomycetes	o__Trechisporales	f__Hydnodontaceae	g__Trechispora
OTU345	0	0	0	0	0	0	1	0	0	0	1	0	0	0	0	0	0	0	1	0	1	0	0	0	0	1	0	0	5	k__Fungi	p__Basidiomycota	c__Agaricomycetes	o__Cantharellales	f__Clavulinaceae	f__Clavulinaceae_unclassified
OTU372	0	0	0	0	0	0	0	0	1	1	0	0	0	0	0	0	0	0	0	0	0	0	1	1	0	1	0	0	5	k__Fungi	p__Rozellomycota	c__unclassified_Rozellomycota	o__unclassified_Rozellomycota	f__unclassified_Rozellomycota	g__unclassified_Rozellomycota	s__Rozellomycota_sp
OTU4795	0	0	0	0	0	0	0	0	0	1	0	0	0	0	0	0	0	0	1	0	0	0	0	1	1	1	0	0	5	k__Fungi	k__Fungi_unclassified	k__Fungi_unclassified	k__Fungi_unclassified	k__Fungi_unclassified	k__Fungi_unclassified
OTU583	1	0	0	0	0	0	1	0	0	0	0	0	0	0	0	0	0	1	0	1	0	0	0	0	0	0	0	1	5	k__Fungi	p__Ascomycota	c__Sordariomycetes	o__Chaetosphaeriales	f__Chaetosphaeriaceae	g__Chaetosphaeria	s__Chaetosphaeria_vermicularioides
OTU66	0	0	0	0	0	0	1	0	0	0	0	0	0	1	0	0	0	0	1	0	0	0	0	0	0	1	0	1	5	k__Fungi	p__Mortierellomycota	c__Mortierellomycotina_cls_Incertae_sedis	o__Mortierellales	f__Mortierellaceae	g__Mortierella	s__Mortierella_macrocystopsis
OTU698	0	0	0	0	0	0	1	1	0	0	0	1	1	0	1	0	0	0	0	0	0	0	0	0	0	0	0	0	5	k__Fungi	k__Fungi_unclassified	k__Fungi_unclassified	k__Fungi_unclassified	k__Fungi_unclassified	k__Fungi_unclassified
OTU759	0	0	0	0	0	0	0	0	0	1	0	0	0	0	0	0	0	1	0	0	0	0	0	0	1	0	1	1	5	k__Fungi	p__Ascomycota	c__Sordariomycetes	o__Hypocreales	f__Clavicipitaceae	f__Clavicipitaceae_unclassified
OTU852	0	0	0	0	0	0	0	0	0	0	0	0	0	1	0	0	0	0	0	1	0	0	0	0	1	1	0	1	5	k__Fungi	p__Ascomycota	p__Ascomycota_unclassified	p__Ascomycota_unclassified	p__Ascomycota_unclassified	p__Ascomycota_unclassified
OTU91	0	0	0	0	0	0	0	0	0	0	0	0	0	0	0	1	0	0	0	0	0	0	1	0	1	1	0	1	5	k__Fungi	p__Ascomycota	c__Dothideomycetes	c__Dothideomycetes_unclassified	c__Dothideomycetes_unclassified	c__Dothideomycetes_unclassified
OTU942	0	0	0	0	0	0	0	0	0	0	0	1	0	0	0	0	0	0	1	1	0	0	0	0	1	1	0	0	5	k__Fungi	p__Ascomycota	c__Eurotiomycetes	c__Eurotiomycetes_unclassified	c__Eurotiomycetes_unclassified	c__Eurotiomycetes_unclassified
OTU1030	0	0	0	0	0	0	0	1	0	0	0	1	0	0	0	0	0	0	0	0	0	0	0	0	1	0	0	1	4	k__Fungi	p__Rozellomycota	c__unclassified_Rozellomycota	o__unclassified_Rozellomycota	f__unclassified_Rozellomycota	g__unclassified_Rozellomycota	s__Rozellomycota_sp
OTU10547	0	0	0	0	0	0	0	0	0	1	0	0	0	0	0	1	0	0	0	0	0	0	1	0	0	0	0	1	4	k__Fungi	p__Basidiomycota	c__Tremellomycetes	o__Tremellales	f__Trimorphomycetaceae	g__Saitozyma	s__Saitozyma_podzolica
OTU109	0	0	0	0	0	0	0	0	0	0	0	0	0	0	0	0	0	0	1	0	0	0	1	0	1	0	0	1	4	k__Fungi	p__Ascomycota	c__Sordariomycetes	o__Sordariales	f__unclassified_Sordariales	g__unclassified_Sordariales	s__Sordariales_sp
OTU11326	0	0	0	0	0	0	0	0	0	0	0	0	0	0	0	0	0	0	0	0	0	0	0	0	1	1	1	1	4	k__Fungi	p__Basidiomycota	c__Tremellomycetes	o__Tremellales	f__Trimorphomycetaceae	g__Saitozyma	s__Saitozyma_podzolica
OTU153	0	0	0	0	0	0	0	0	0	1	0	0	0	0	0	0	0	0	0	1	0	0	0	0	0	0	1	1	4	k__Fungi	p__Basidiomycota	c__Tremellomycetes	o__Trichosporonales	f__Trichosporonaceae	g__Apiotrichum	s__Apiotrichum_dehoogii
OTU171	0	0	0	0	1	0	0	0	0	1	0	0	0	1	0	0	0	0	0	0	0	0	1	0	0	0	0	0	4	k__Fungi	p__Ascomycota	c__Eurotiomycetes	o__Eurotiales	f__Trichocomaceae	g__Penicillium	s__Penicillium_macrosclerotiorum
OTU18145	0	0	0	0	0	0	0	0	1	1	0	0	0	0	0	0	0	0	0	1	0	1	0	0	0	0	0	0	4	k__Fungi	p__Ascomycota	c__Eurotiomycetes	o__Eurotiales	f__Trichocomaceae	g__Penicillium	s__Penicillium_arenicola
OTU1827	0	0	0	0	0	0	0	0	1	0	1	0	0	1	0	0	0	0	0	1	0	0	0	0	0	0	0	0	4	k__Fungi	p__Ascomycota	c__Eurotiomycetes	o__Chaetothyriales	o__Chaetothyriales_unclassified	o__Chaetothyriales_unclassified
OTU195	0	0	0	0	0	0	0	0	0	0	0	0	0	0	0	0	0	0	0	1	0	0	1	0	0	0	1	1	4	k__Fungi	p__Ascomycota	c__Eurotiomycetes	o__Eurotiales	f__Trichocomaceae	f__Trichocomaceae_unclassified
OTU205	0	1	0	0	0	0	0	0	0	0	0	1	0	0	0	0	0	0	0	0	1	0	0	0	0	1	0	0	4	k__Fungi	p__Ascomycota	c__Eurotiomycetes	o__Eurotiales	f__Trichocomaceae	g__Penicillium	s__Penicillium_nodositatum
OTU221	0	0	0	0	0	0	0	0	0	0	0	0	0	0	0	0	1	0	0	1	1	0	0	0	0	0	0	1	4	k__Fungi	p__Ascomycota	c__Leotiomycetes	c__Leotiomycetes_unclassified	c__Leotiomycetes_unclassified	c__Leotiomycetes_unclassified
OTU224	0	0	0	0	0	0	0	0	1	0	0	0	0	1	0	0	0	0	0	0	0	0	0	0	0	1	0	1	4	k__Fungi	p__Ascomycota	c__Leotiomycetes	o__Helotiales	f__Helotiales_fam_Incertae_sedis	g__Infundichalara	s__Infundichalara_sp
OTU234	0	0	0	0	0	0	0	0	1	0	0	0	0	0	0	0	1	0	0	1	0	1	0	0	0	0	0	0	4	k__Fungi	p__Rozellomycota	c__Rozellomycota_cls_Incertae_sedis	o__GS11	f__unclassified_GS11	g__unclassified_GS11	s__GS11_sp
OTU2949	0	0	1	0	0	0	0	1	0	0	0	0	1	0	0	1	0	0	0	0	0	0	0	0	0	0	0	0	4	k__Fungi	p__Ascomycota	c__Leotiomycetes	o__Leotiomycetes_ord_Incertae_sedis	f__Leotiomycetes_fam_Incertae_sedis	g__Mycosymbioces	s__Mycosymbioces_sp
OTU297	0	0	0	0	0	0	0	0	0	0	0	0	0	0	0	1	0	0	0	1	0	1	1	0	0	0	0	0	4	k__Fungi	p__Basidiomycota	c__Agaricomycetes	o__Boletales	f__Boletaceae	g__Tylopilus	s__Tylopilus_balloui
OTU31	0	0	0	0	0	0	0	0	0	0	0	0	0	0	0	0	0	0	0	1	0	0	1	1	0	0	1	0	4	k__Fungi	p__Basidiomycota	c__Agaricomycetes	o__Agaricales	f__Amanitaceae	g__Amanita	s__Amanita_citrina
OTU312	0	0	0	0	1	0	0	0	0	0	0	1	1	0	0	1	0	0	0	0	0	0	0	0	0	0	0	0	4	k__Fungi	p__Ascomycota	c__Sordariomycetes	o__Hypocreales	f__Nectriaceae	g__Fusarium	s__Fusarium_oxysporum
OTU324	0	0	0	0	0	0	0	0	0	1	0	0	0	0	1	0	0	1	0	0	0	0	0	0	1	0	0	0	4	k__Fungi	k__Fungi_unclassified	k__Fungi_unclassified	k__Fungi_unclassified	k__Fungi_unclassified	k__Fungi_unclassified
OTU351	0	0	0	0	0	0	0	0	0	0	0	0	0	0	0	0	0	0	0	0	0	1	0	0	1	1	0	1	4	k__Fungi	p__Ascomycota	c__Dothideomycetes	o__Hysteriales	f__Gloniaceae	g__Cenococcum	s__Cenococcum_sp
OTU389	0	0	0	0	0	0	0	0	0	0	0	0	0	0	0	0	1	1	0	1	0	0	1	0	0	0	0	0	4	k__Fungi	p__Ascomycota	c__Dothideomycetes	o__Hysteriales	f__Gloniaceae	g__Cenococcum	s__Cenococcum_sp
OTU3891	0	0	0	0	1	0	0	0	0	0	0	0	0	0	1	0	0	0	1	0	0	0	0	0	0	0	1	0	4	k__Fungi	p__Basidiomycota	c__Agaricomycetes	o__Agaricales	f__Clavariaceae	g__Clavaria	s__Clavaria_citrinorubra
OTU438	0	0	0	0	0	0	0	0	0	1	0	0	0	0	0	0	1	1	0	1	0	0	0	0	0	0	0	0	4	k__Fungi	p__Ascomycota	c__Sordariomycetes	o__Chaetosphaeriales	f__Chaetosphaeriaceae	g__Chloridium	s__Chloridium_sp
OTU511	0	0	0	1	0	0	0	0	0	1	0	0	0	1	0	0	0	0	0	0	0	0	1	0	0	0	0	0	4	k__Fungi	k__Fungi_unclassified	k__Fungi_unclassified	k__Fungi_unclassified	k__Fungi_unclassified	k__Fungi_unclassified
OTU541	0	0	0	0	0	0	0	0	0	1	0	0	0	0	0	0	0	0	0	1	0	1	0	0	0	1	0	0	4	k__Fungi	p__Ascomycota	c__Eurotiomycetes	o__Chaetothyriales	f__Herpotrichiellaceae	f__Herpotrichiellaceae_unclassified
OTU550	0	0	0	0	0	0	1	0	0	0	0	0	0	0	0	0	0	0	0	0	0	0	0	0	0	1	1	1	4	k__Fungi	p__Ascomycota	c__Pezizomycotina_cls_Incertae_sedis	o__Pezizomycotina_ord_Incertae_sedis	f__Pezizomycotina_fam_Incertae_sedis	f__Pezizomycotina_fam_Incertae_sedis_unclassified
OTU5552	0	0	0	0	0	0	0	0	0	0	0	0	0	0	0	0	0	0	1	0	0	0	0	0	1	1	1	0	4	k__Fungi	p__Basidiomycota	c__Agaricomycetes	o__Sebacinales	f__Serendipitaceae	f__Serendipitaceae_unclassified
OTU65	0	0	0	0	0	0	0	0	0	0	0	0	0	0	0	0	1	0	1	0	0	1	1	0	0	0	0	0	4	k__Fungi	p__Ascomycota	c__Leotiomycetes	o__Leotiomycetes_ord_Incertae_sedis	f__Leotiomycetes_fam_Incertae_sedis	g__Leohumicola	s__Leohumicola_verrucosa
OTU670	0	0	0	0	0	0	0	0	1	0	0	0	0	0	1	0	0	0	0	0	1	1	0	0	0	0	0	0	4	k__Fungi	p__Ascomycota	c__Sordariomycetes	o__Hypocreales	f__unclassified_Hypocreales	g__unclassified_Hypocreales	s__Hypocreales_sp
OTU677	0	0	0	0	0	0	0	0	0	0	0	0	0	0	0	0	1	0	1	0	0	0	0	1	1	0	0	0	4	k__Fungi	k__Fungi_unclassified	k__Fungi_unclassified	k__Fungi_unclassified	k__Fungi_unclassified	k__Fungi_unclassified
OTU9	0	0	0	0	0	0	0	0	0	1	0	0	0	0	0	0	0	0	0	1	0	0	1	1	0	0	0	0	4	k__Fungi	p__Ascomycota	c__Leotiomycetes	o__Leotiomycetes_ord_Incertae_sedis	f__Myxotrichaceae	g__Oidiodendron	s__Oidiodendron_chlamydosporicum
OTU9516	0	0	0	0	0	0	0	0	0	0	0	0	0	0	0	0	0	0	0	1	0	0	0	0	1	1	1	0	4	k__Fungi	p__Basidiomycota	c__Tremellomycetes	o__Tremellales	f__Trimorphomycetaceae	g__Saitozyma	s__Saitozyma_podzolica
OTU11507	0	0	0	0	1	0	0	0	0	0	0	0	0	0	0	0	1	0	0	1	0	0	0	0	0	0	0	0	3	k__Fungi	p__Ascomycota	c__Dothideomycetes	o__Hysteriales	f__unclassified_Hysteriales	g__unclassified_Hysteriales	s__Hysteriales_sp
OTU119	0	0	0	0	0	0	0	0	0	0	0	0	0	0	0	0	0	1	0	1	0	0	0	1	0	0	0	0	3	k__Fungi	k__Fungi_unclassified	k__Fungi_unclassified	k__Fungi_unclassified	k__Fungi_unclassified	k__Fungi_unclassified
OTU12050	0	0	0	0	0	0	0	0	0	0	0	0	0	0	0	0	0	0	0	0	0	0	0	0	0	1	1	1	3	k__Fungi	p__Basidiomycota	c__Agaricomycetes	o__Russulales	f__Russulaceae	g__Russula
OTU123	0	0	0	0	0	0	0	0	1	0	0	0	0	0	0	0	0	0	0	0	0	0	1	0	0	1	0	0	3	k__Fungi	k__Fungi_unclassified	k__Fungi_unclassified	k__Fungi_unclassified	k__Fungi_unclassified	k__Fungi_unclassified
OTU13	0	0	0	0	0	0	0	0	0	0	0	0	0	1	0	0	0	0	0	0	1	0	0	0	0	0	0	1	3	k__Fungi	p__Ascomycota	c__Dothideomycetes	o__Hysteriales	f__Gloniaceae	g__Cenococcum	s__Cenococcum_sp
OTU141	0	0	0	0	0	0	0	0	0	0	0	0	0	1	0	1	0	0	0	0	0	0	0	0	0	0	0	1	3	k__Fungi	p__Ascomycota	c__Sordariomycetes	o__Hypocreales	f__Hypocreaceae	g__Trichoderma
OTU1658	0	0	0	0	0	0	0	0	0	0	0	1	0	0	0	1	0	0	0	0	0	0	0	1	0	0	0	0	3	k__Fungi	p__Ascomycota	c__Sordariomycetes	o__Sordariales	f__Chaetomiaceae	g__unclassified_Chaetomiaceae	s__Chaetomiaceae_sp
OTU1715	0	0	0	0	0	0	0	0	0	0	0	0	0	0	0	0	0	0	0	0	0	0	0	1	1	1	0	0	3	k__Fungi	p__Ascomycota	c__Eurotiomycetes	o__Chaetothyriales	f__Herpotrichiellaceae	g__unclassified_Herpotrichiellaceae	s__Herpotrichiellaceae_sp
OTU18158	0	0	0	0	0	0	1	0	0	0	0	0	0	0	0	0	0	0	0	0	0	0	0	1	1	0	0	0	3	k__Fungi	p__Basidiomycota	c__Wallemiomycetes	o__Geminibasidiales	f__Geminibasidiaceae	g__Geminibasidium	s__Geminibasidium_sp
OTU2	0	0	0	0	0	0	0	0	0	0	0	0	0	0	0	0	1	1	0	0	0	0	0	0	0	1	0	0	3	k__Fungi	p__Basidiomycota	c__Tremellomycetes	o__Tremellales	f__Trimorphomycetaceae	g__Saitozyma	s__Saitozyma_podzolica
OTU203	0	0	0	0	0	0	0	0	0	0	1	0	0	0	0	0	0	0	0	0	0	1	0	0	1	0	0	0	3	k__Fungi	k__Fungi_unclassified	k__Fungi_unclassified	k__Fungi_unclassified	k__Fungi_unclassified	k__Fungi_unclassified
OTU212	0	0	0	0	0	0	0	0	1	0	0	0	0	1	0	0	0	0	0	0	0	1	0	0	0	0	0	0	3	k__Fungi	p__Ascomycota	c__Eurotiomycetes	o__Chaetothyriales	f__Herpotrichiellaceae	g__unclassified_Herpotrichiellaceae	s__Herpotrichiellaceae_sp
OTU2145	0	0	0	0	0	0	0	0	0	0	0	0	0	0	0	0	1	0	0	0	0	0	1	0	0	1	0	0	3	k__Fungi	p__Ascomycota	c__Eurotiomycetes	o__Chaetothyriales	o__Chaetothyriales_unclassified	o__Chaetothyriales_unclassified
OTU231	0	0	0	0	0	0	0	0	0	0	0	0	0	0	0	0	0	1	0	0	0	0	1	0	0	1	0	0	3	k__Fungi	p__Rozellomycota	c__Rozellomycota_cls_Incertae_sedis	o__GS11	f__unclassified_GS11	g__unclassified_GS11	s__GS11_sp
OTU253	0	0	0	0	0	0	0	0	0	0	1	0	0	0	0	0	0	0	0	0	0	0	0	0	0	1	0	1	3	k__Fungi	p__Ascomycota	p__Ascomycota_unclassified	p__Ascomycota_unclassified	p__Ascomycota_unclassified	p__Ascomycota_unclassified
OTU259	0	0	0	0	0	0	0	0	0	0	1	0	0	0	0	0	0	0	0	0	0	1	1	0	0	0	0	0	3	k__Fungi	p__Ascomycota	c__Dothideomycetes	o__Capnodiales	f__Cladosporiaceae	g__Cladosporium
OTU27	0	0	0	0	0	0	0	0	0	0	0	0	0	0	0	0	0	0	0	0	0	0	1	0	0	1	1	0	3	k__Fungi	p__Ascomycota	c__Leotiomycetes	o__Helotiales	f__Helotiales_fam_Incertae_sedis	g__Hyphodiscus	s__Hyphodiscus_sp
OTU2745	0	0	0	0	0	0	0	0	0	0	0	0	0	0	1	0	0	0	0	0	1	1	0	0	0	0	0	0	3	k__Fungi	p__Ascomycota	c__Eurotiomycetes	o__Chaetothyriales	f__unclassified_Chaetothyriales	g__unclassified_Chaetothyriales	s__Chaetothyriales_sp
OTU2832	0	0	0	0	0	0	0	0	0	0	0	0	0	0	0	1	0	1	0	1	0	0	0	0	0	0	0	0	3	k__Fungi	p__Ascomycota	c__Eurotiomycetes	o__Chaetothyriales	f__Herpotrichiellaceae	f__Herpotrichiellaceae_unclassified
OTU323	0	0	0	0	0	0	0	0	0	0	0	0	0	0	0	0	1	0	0	1	0	1	0	0	0	0	0	0	3	k__Fungi	p__Basidiomycota	c__Agaricomycetes	o__Agaricales	f__Entolomataceae	g__Clitopilus	s__Clitopilus_sp
OTU382	0	0	0	0	0	0	0	0	0	0	0	0	0	0	0	0	1	0	0	0	1	1	0	0	0	0	0	0	3	k__Fungi	p__Ascomycota	c__Orbiliomycetes	o__Orbiliales	f__Orbiliaceae	g__Hyalorbilia
OTU383	0	0	0	0	0	0	0	0	0	0	0	0	0	0	0	0	0	0	0	1	0	0	0	0	0	1	1	0	3	k__Fungi	k__Fungi_unclassified	k__Fungi_unclassified	k__Fungi_unclassified	k__Fungi_unclassified	k__Fungi_unclassified
OTU3843	0	0	0	0	0	0	0	0	0	0	1	0	0	0	1	0	0	0	0	0	0	0	0	0	0	0	0	1	3	k__Fungi	p__Basidiomycota	c__Agaricomycetes	o__Sebacinales	f__Serendipitaceae	g__unclassified_Serendipitaceae	s__Serendipitaceae_sp
OTU427	0	0	0	0	0	0	0	0	0	0	0	1	0	0	0	0	0	0	0	0	0	0	0	1	1	0	0	0	3	k__Fungi	p__Ascomycota	p__Ascomycota_unclassified	p__Ascomycota_unclassified	p__Ascomycota_unclassified	p__Ascomycota_unclassified
OTU450	0	0	0	0	0	0	0	0	0	0	0	0	0	0	0	0	0	0	0	0	1	0	0	0	0	0	1	1	3	k__Fungi	p__Ascomycota	c__Dothideomycetes	o__Pleosporales	o__Pleosporales_unclassified	o__Pleosporales_unclassified
OTU50	0	0	0	0	0	0	0	0	0	0	0	0	0	0	0	0	0	0	0	0	0	0	0	0	1	1	1	0	3	k__Fungi	p__Ascomycota	p__Ascomycota_unclassified	p__Ascomycota_unclassified	p__Ascomycota_unclassified	p__Ascomycota_unclassified
OTU5028	0	0	0	0	0	0	0	0	0	1	0	0	0	0	0	0	0	1	0	0	0	0	0	1	0	0	0	0	3	k__Fungi	p__Ascomycota	c__Eurotiomycetes	o__Chaetothyriales	f__Herpotrichiellaceae	g__unclassified_Herpotrichiellaceae	s__Herpotrichiellaceae_sp
OTU51	0	0	0	0	0	0	0	0	0	0	0	0	0	0	0	0	0	1	0	0	0	0	1	0	1	0	0	0	3	k__Fungi	p__Basidiomycota	c__Agaricomycetes	o__Russulales	f__Russulaceae	g__Russula	s__Russula_sp
OTU5268	0	0	0	0	0	1	0	0	0	1	0	0	0	0	0	0	0	0	0	0	0	0	0	0	0	0	0	1	3	k__Fungi	p__Basidiomycota	c__Agaricomycetes	o__Russulales	f__Russulaceae	g__Russula	s__Russula_poichilochroa
OTU527	0	0	0	0	0	0	0	0	0	0	0	0	0	0	0	0	0	0	1	1	0	0	0	1	0	0	0	0	3	k__Fungi	k__Fungi_unclassified	k__Fungi_unclassified	k__Fungi_unclassified	k__Fungi_unclassified	k__Fungi_unclassified
OTU551	0	0	0	0	0	0	0	0	0	0	0	0	0	1	0	0	0	0	0	0	0	0	0	0	0	1	0	1	3	k__Fungi	p__Rozellomycota	c__Rozellomycota_cls_Incertae_sedis	o__GS11	f__unclassified_GS11	g__unclassified_GS11	s__GS11_sp
OTU552	0	0	0	0	0	0	0	0	0	0	0	0	0	0	0	0	0	0	1	0	0	0	0	0	0	1	0	1	3	k__Fungi	p__Ascomycota	c__Dothideomycetes	o__Capnodiales	f__Teratosphaeriaceae	g__Devriesia	s__Devriesia_sp
OTU557	0	0	0	0	0	0	0	0	0	0	0	0	0	0	0	1	0	0	0	0	0	0	0	0	1	0	1	0	3	k__Fungi	p__Ascomycota	c__Sordariomycetes	o__Sordariales	f__Chaetomiaceae	g__Chaetomium	s__Chaetomium_aureum
OTU560	0	0	0	0	0	0	0	0	0	1	0	0	0	0	0	0	0	0	0	1	0	0	1	0	0	0	0	0	3	k__Fungi	p__Ascomycota	c__Sordariomycetes	o__Hypocreales	f__Clavicipitaceae	g__Metarhizium	s__Metarhizium_novozealandicum
OTU5839	0	0	0	0	0	0	0	0	0	1	0	0	0	1	0	0	0	0	0	0	0	1	0	0	0	0	0	0	3	k__Fungi	k__Fungi_unclassified	k__Fungi_unclassified	k__Fungi_unclassified	k__Fungi_unclassified	k__Fungi_unclassified
OTU688	0	0	0	0	0	0	0	0	1	0	0	0	1	0	0	0	0	0	0	0	0	0	0	0	0	0	0	1	3	k__Fungi	p__Rozellomycota	c__unclassified_Rozellomycota	o__unclassified_Rozellomycota	f__unclassified_Rozellomycota	g__unclassified_Rozellomycota	s__Rozellomycota_sp
OTU748	0	0	0	0	0	0	0	0	0	0	0	1	0	0	0	0	0	0	0	0	1	0	0	0	0	1	0	0	3	k__Fungi	p__Basidiomycota	c__Agaricomycetes	o__Sebacinales	f__Serendipitaceae	g__unclassified_Serendipitaceae	s__Serendipitaceae_sp
OTU78	0	0	0	0	0	0	0	0	1	0	0	0	0	0	0	0	0	0	0	0	0	1	0	0	1	0	0	0	3	k__Fungi	p__Basidiomycota	c__Agaricomycetes	o__Russulales	f__Russulaceae	g__Russula
OTU7828	0	0	0	0	0	0	0	0	0	0	0	0	0	1	0	0	0	0	0	0	0	1	0	0	1	0	0	0	3	k__Fungi	p__Ascomycota	c__Leotiomycetes	o__Helotiales	f__Helotiales_fam_Incertae_sedis	g__Hyphodiscus	s__Hyphodiscus_sp
OTU862	0	0	0	0	0	0	0	0	0	0	0	0	0	0	0	0	0	0	1	0	1	0	1	0	0	0	0	0	3	k__Fungi	p__Mucoromycota	c__Mucoromycotina_cls_Incertae_sedis	o__GS23	f__unclassified_GS23	g__unclassified_GS23	s__GS23_sp
OTU983	0	0	0	0	0	0	1	0	0	0	0	0	0	0	0	0	0	0	0	0	0	0	0	1	0	0	1	0	3	k__Fungi	p__Basidiomycota	c__Agaricomycetes	o__Polyporales	f__Ganodermataceae	g__Ganoderma	s__Ganoderma_lucidum
OTU10238	0	0	0	0	0	0	0	0	1	0	0	0	0	0	0	0	0	0	0	0	0	1	0	0	0	0	0	0	2	k__Fungi	p__Ascomycota	c__Leotiomycetes	o__Leotiomycetes_ord_Incertae_sedis	f__Myxotrichaceae	g__Oidiodendron	s__Oidiodendron_echinulatum
OTU1132	0	0	0	0	0	0	0	1	0	0	0	0	0	1	0	0	0	0	0	0	0	0	0	0	0	0	0	0	2	k__Fungi	p__Ascomycota	c__Pezizomycotina_cls_Incertae_sedis	o__Pezizomycotina_ord_Incertae_sedis	f__Pezizomycotina_fam_Incertae_sedis	g__Arthrocladium	s__Arthrocladium_caudatum
OTU1265	0	0	0	1	0	0	0	0	0	0	0	0	0	0	0	0	0	0	0	0	0	1	0	0	0	0	0	0	2	k__Fungi	p__Ascomycota	p__Ascomycota_unclassified	p__Ascomycota_unclassified	p__Ascomycota_unclassified	p__Ascomycota_unclassified
OTU1285	0	0	1	0	0	0	0	0	0	0	0	0	0	0	0	0	1	0	0	0	0	0	0	0	0	0	0	0	2	k__Fungi	p__Ascomycota	c__Dothideomycetes	o__Pleosporales	f__Latoruaceae	g__Matsushimamyces	s__Matsushimamyces_venustum
OTU13294	0	0	0	0	0	0	0	0	0	0	1	0	0	0	0	0	0	0	0	0	0	0	0	0	1	0	0	0	2	k__Fungi	p__Ascomycota	c__Leotiomycetes	o__Helotiales	f__Helotiales_fam_Incertae_sedis	g__Scytalidium	s__Scytalidium_sp
OTU135	0	0	0	0	0	0	0	0	0	0	0	0	0	0	0	1	0	0	0	1	0	0	0	0	0	0	0	0	2	k__Fungi	p__Ascomycota	c__Dothideomycetes	o__Pleosporales	f__Pleosporales_fam_Incertae_sedis	g__Pyrenochaeta	s__Pyrenochaeta_sp
OTU137	0	0	0	0	0	0	0	0	0	0	0	0	0	0	0	0	0	0	0	0	1	0	0	0	0	0	1	0	2	k__Fungi	p__Basidiomycota	c__Agaricomycetes	o__Russulales	f__Russulaceae	f__Russulaceae_unclassified
OTU14771	0	0	0	0	0	0	0	0	0	0	0	0	0	0	0	0	0	0	0	1	0	0	0	0	1	0	0	0	2	k__Fungi	p__Mucoromycota	c__Umbelopsidomycetes	o__Umbelopsidales	f__Umbelopsidaceae	g__Umbelopsis	s__Umbelopsis_dimorpha
OTU157	0	0	0	0	0	0	0	0	0	0	0	0	1	0	0	0	0	0	0	0	0	0	0	1	0	0	0	0	2	k__Fungi	p__Basidiomycota	c__Agaricomycetes	o__Cantharellales	f__Hydnaceae	g__Sistotrema	s__Sistotrema_muscicola
OTU16290	0	1	0	0	0	0	0	0	0	0	0	0	0	0	0	0	0	0	0	0	1	0	0	0	0	0	0	0	2	k__Fungi	p__Ascomycota	c__Eurotiomycetes	o__Eurotiales	f__Trichocomaceae	g__Penicillium	s__Penicillium_nodositatum
OTU16360	0	0	0	0	0	0	0	0	0	0	0	0	0	0	0	0	0	0	0	1	0	0	0	0	0	1	0	0	2	k__Fungi	p__Ascomycota	c__Eurotiomycetes	o__Eurotiales	f__Trichocomaceae	g__Penicillium
OTU1661	0	0	0	0	0	0	0	0	0	0	0	0	0	0	0	0	0	0	1	0	0	0	0	0	0	0	1	0	2	k__Fungi	p__Mucoromycota	c__Mucoromycotina_cls_Incertae_sedis	o__GS23	f__unclassified_GS23	g__unclassified_GS23	s__GS23_sp
OTU17377	0	0	0	0	0	0	0	0	0	0	0	0	0	0	0	0	0	0	0	0	1	1	0	0	0	0	0	0	2	k__Fungi	p__Ascomycota	c__Eurotiomycetes	o__Chaetothyriales	o__Chaetothyriales_unclassified	o__Chaetothyriales_unclassified
OTU176	0	0	0	0	0	0	0	0	0	0	0	0	0	1	0	0	0	0	0	0	0	0	0	0	0	0	0	1	2	k__Fungi	p__Basidiomycota	c__Tremellomycetes	o__Tremellales	f__Tremellaceae	g__Tremella
OTU17816	0	0	1	0	0	0	0	1	0	0	0	0	0	0	0	0	0	0	0	0	0	0	0	0	0	0	0	0	2	k__Fungi	p__Ascomycota	c__Leotiomycetes	o__Rhytismatales	f__Rhytismataceae	g__unclassified_Rhytismataceae	s__Rhytismataceae_sp
OTU179	0	0	0	0	0	0	0	0	0	0	0	0	0	0	0	0	0	0	0	0	0	0	1	0	0	0	1	0	2	k__Fungi	p__Ascomycota	p__Ascomycota_unclassified	p__Ascomycota_unclassified	p__Ascomycota_unclassified	p__Ascomycota_unclassified
OTU184	0	0	0	0	0	0	0	0	1	0	0	0	0	0	0	0	0	0	0	0	0	0	0	0	0	0	0	1	2	k__Fungi	p__Basidiomycota	c__Agaricomycetes	o__Auriculariales	f__Auriculariales_fam_Incertae_sedis	g__Basidiodendron	s__Basidiodendron_sp
OTU21324	0	0	0	0	0	0	0	0	0	0	0	0	0	0	0	0	0	0	0	0	0	1	1	0	0	0	0	0	2	k__Fungi	p__Ascomycota	p__Ascomycota_unclassified	p__Ascomycota_unclassified	p__Ascomycota_unclassified	p__Ascomycota_unclassified
OTU215	0	0	0	0	0	0	0	0	0	0	0	0	0	0	0	0	0	0	0	0	0	1	1	0	0	0	0	0	2	k__Fungi	p__Ascomycota	c__Orbiliomycetes	o__Orbiliales	f__Orbiliaceae	g__Dactylella	s__Dactylella_sp
OTU227	0	0	0	0	0	0	0	0	0	0	0	0	0	0	0	1	0	0	0	1	0	0	0	0	0	0	0	0	2	k__Fungi	k__Fungi_unclassified	k__Fungi_unclassified	k__Fungi_unclassified	k__Fungi_unclassified	k__Fungi_unclassified
OTU230	0	0	0	0	0	0	0	0	0	0	1	0	0	0	0	0	0	0	0	0	0	0	0	1	0	0	0	0	2	k__Fungi	p__Ascomycota	c__Leotiomycetes	o__Leotiomycetes_ord_Incertae_sedis	f__Leotiomycetes_fam_Incertae_sedis	g__Collophora
OTU2366	0	0	0	0	0	0	0	0	0	0	0	0	0	0	0	0	0	0	0	0	0	1	1	0	0	0	0	0	2	k__Fungi	p__Ascomycota	c__Dothideomycetes	o__Capnodiales	f__unclassified_Capnodiales	g__unclassified_Capnodiales	s__Capnodiales_sp
OTU248	0	0	0	0	0	0	0	0	0	0	0	0	0	0	0	0	0	0	0	0	1	1	0	0	0	0	0	0	2	k__Fungi	p__Ascomycota	c__Sordariomycetes	o__Chaetosphaeriales	f__Chaetosphaeriaceae	g__Chloridium	s__Chloridium_sp
OTU255	0	0	0	0	0	0	0	0	0	0	0	0	0	0	1	0	0	0	0	0	0	0	0	1	0	0	0	0	2	k__Fungi	p__Ascomycota	c__Eurotiomycetes	o__Chaetothyriales	f__unclassified_Chaetothyriales	g__unclassified_Chaetothyriales	s__Chaetothyriales_sp
OTU280	0	0	0	0	0	0	0	0	0	0	0	0	0	0	0	0	0	0	0	0	0	1	1	0	0	0	0	0	2	k__Fungi	p__Basidiomycota	c__Agaricomycetes	o__Agaricales	f__Amanitaceae	g__Amanita	s__Amanita_manginiana
OTU293	0	0	0	0	0	0	0	0	0	0	0	0	0	1	0	0	0	0	0	0	0	1	0	0	0	0	0	0	2	k__Fungi	p__Ascomycota	c__Eurotiomycetes	o__Eurotiales	f__Trichocomaceae	g__Talaromyces
OTU3	0	0	0	0	0	0	0	0	0	0	0	0	0	0	0	0	0	0	0	0	0	0	0	0	1	0	1	0	2	k__Fungi	p__Mortierellomycota	c__Mortierellomycotina_cls_Incertae_sedis	o__Mortierellales	f__Mortierellaceae	g__Mortierella	s__Mortierella_humilis
OTU304	0	0	0	0	0	0	0	0	0	0	0	0	0	1	0	0	0	0	0	0	0	0	0	0	1	0	0	0	2	k__Fungi	p__Ascomycota	c__Eurotiomycetes	o__Chaetothyriales	o__Chaetothyriales_unclassified	o__Chaetothyriales_unclassified
OTU3150	0	0	0	0	0	0	0	0	0	0	0	0	0	0	0	0	0	0	0	0	0	1	1	0	0	0	0	0	2	k__Fungi	p__Ascomycota	c__Eurotiomycetes	o__Chaetothyriales	f__Herpotrichiellaceae	f__Herpotrichiellaceae_unclassified
OTU332	0	0	0	0	0	0	0	0	0	0	0	0	0	0	0	0	1	0	0	0	0	0	0	0	0	0	1	0	2	k__Fungi	p__Ascomycota	c__Eurotiomycetes	o__Eurotiales	f__Trichocomaceae	g__Penicillium	s__Penicillium_sp
OTU338	0	0	0	0	0	0	0	0	0	0	0	0	0	0	0	0	0	0	0	0	0	0	0	0	1	1	0	0	2	k__Fungi	k__Fungi_unclassified	k__Fungi_unclassified	k__Fungi_unclassified	k__Fungi_unclassified	k__Fungi_unclassified
OTU3398	0	0	0	0	0	0	0	0	0	0	0	0	0	0	0	0	1	0	0	0	0	0	0	0	0	1	0	0	2	k__Fungi	p__Ascomycota	c__Leotiomycetes	o__Helotiales	f__Hyaloscyphaceae	g__Lachnum	s__Lachnum_sp
OTU373	0	0	0	0	1	0	0	0	0	0	0	0	0	0	1	0	0	0	0	0	0	0	0	0	0	0	0	0	2	k__Fungi	p__Mucoromycota	c__Umbelopsidomycetes	o__Umbelopsidales	f__Umbelopsidaceae	g__Umbelopsis	s__Umbelopsis_sp
OTU377	0	0	0	0	0	0	0	0	0	0	0	0	0	0	0	0	1	0	0	0	0	1	0	0	0	0	0	0	2	k__Fungi	p__Ascomycota	c__Sordariomycetes	o__Coniochaetales	f__Coniochaetaceae	g__unclassified_Coniochaetaceae	s__Coniochaetaceae_sp
OTU392	0	0	0	0	0	0	0	0	0	0	0	0	0	0	0	0	0	0	0	0	0	0	0	0	1	1	0	0	2	k__Fungi	p__Ascomycota	c__Sordariomycetes	o__Hypocreales	f__Clavicipitaceae	f__Clavicipitaceae_unclassified
OTU437	0	0	0	0	0	0	0	0	0	0	0	0	0	0	0	0	1	0	0	0	0	1	0	0	0	0	0	0	2	k__Fungi	p__Basidiomycota	c__Agaricomycetes	o__Russulales	f__Russulaceae	g__Russula	s__Russula_sanguinea
OTU448	0	0	0	0	0	0	0	0	0	0	0	0	0	0	0	0	0	0	0	0	0	1	0	0	0	0	0	1	2	k__Fungi	p__Ascomycota	c__Sordariomycetes	o__Hypocreales	f__Nectriaceae	g__Mariannaea	s__Mariannaea_samuelsii
OTU473	0	0	0	0	0	0	0	0	0	0	0	0	0	1	0	0	0	0	0	0	0	0	1	0	0	0	0	0	2	k__Fungi	p__Ascomycota	c__Leotiomycetes	c__Leotiomycetes_unclassified	c__Leotiomycetes_unclassified	c__Leotiomycetes_unclassified
OTU4798	0	0	0	0	0	0	0	0	0	0	0	0	0	0	0	0	0	0	0	0	0	0	1	0	0	0	0	1	2	k__Fungi	p__Ascomycota	c__Eurotiomycetes	o__Eurotiales	f__Trichocomaceae	g__Penicillium
OTU5635	0	0	0	0	0	0	0	0	0	0	0	0	0	0	0	0	0	0	0	0	0	0	0	0	1	0	0	1	2	k__Fungi	p__Ascomycota	c__Eurotiomycetes	o__Chaetothyriales	f__Herpotrichiellaceae	f__Herpotrichiellaceae_unclassified
OTU581	0	0	0	0	0	0	0	0	0	0	0	0	0	1	0	0	1	0	0	0	0	0	0	0	0	0	0	0	2	k__Fungi	p__Ascomycota	c__Leotiomycetes	o__Helotiales	f__Hyaloscyphaceae	g__Arachnopeziza
OTU589	0	0	0	0	0	0	0	0	0	0	0	0	0	0	0	0	0	0	0	0	0	0	0	0	0	0	1	1	2	k__Fungi	p__Ascomycota	c__Dothideomycetes	o__Capnodiales	o__Capnodiales_unclassified	o__Capnodiales_unclassified
OTU600	0	0	0	0	0	0	0	0	0	0	0	0	0	0	0	0	0	0	0	0	0	0	0	0	0	0	1	1	2	k__Fungi	p__Ascomycota	c__Eurotiomycetes	o__Chaetothyriales	f__Herpotrichiellaceae	g__Capronia	s__Capronia_sp
OTU607	0	0	0	0	0	0	0	0	0	0	0	0	0	0	0	0	1	0	0	0	0	1	0	0	0	0	0	0	2	k__Fungi	p__Ascomycota	p__Ascomycota_unclassified	p__Ascomycota_unclassified	p__Ascomycota_unclassified	p__Ascomycota_unclassified
OTU614	0	0	0	0	0	0	0	0	0	1	0	0	0	0	0	0	1	0	0	0	0	0	0	0	0	0	0	0	2	k__Fungi	p__Ascomycota	c__Eurotiomycetes	o__Eurotiales	f__Trichocomaceae	g__Penicillium	s__Penicillium_sp
OTU62	0	0	0	0	0	0	0	0	0	0	0	0	0	0	0	0	0	0	0	0	0	0	0	0	0	1	1	0	2	k__Fungi	p__Ascomycota	c__Leotiomycetes	o__Helotiales	o__Helotiales_unclassified	o__Helotiales_unclassified
OTU621	0	0	0	0	0	0	0	0	1	0	0	0	0	0	0	0	0	0	0	0	0	1	0	0	0	0	0	0	2	k__Fungi	p__Basidiomycota	c__Agaricomycetes	o__Agaricales	f__Clavariaceae	g__unclassified_Clavariaceae	s__Clavariaceae_sp
OTU624	0	0	0	0	0	0	0	0	0	0	0	0	0	0	0	0	0	0	0	0	0	0	0	0	0	0	1	1	2	k__Fungi	p__Ascomycota	c__Eurotiomycetes	o__Chaetothyriales	f__Herpotrichiellaceae	f__Herpotrichiellaceae_unclassified
OTU625	0	0	0	0	0	0	0	0	0	0	0	0	0	0	0	0	0	0	0	0	0	0	0	0	0	1	1	0	2	k__Fungi	p__Ascomycota	c__Leotiomycetes	o__Leotiomycetes_ord_Incertae_sedis	f__Myxotrichaceae	g__Gymnostellatospora	s__Gymnostellatospora_japonica
OTU6465	0	0	0	0	0	0	0	0	0	0	0	0	0	0	0	0	1	0	0	0	0	0	1	0	0	0	0	0	2	k__Fungi	p__Ascomycota	c__Eurotiomycetes	o__Chaetothyriales	o__Chaetothyriales_unclassified	o__Chaetothyriales_unclassified
OTU67	0	0	0	0	0	0	0	0	0	0	0	0	0	1	0	0	0	0	0	0	0	0	1	0	0	0	0	0	2	k__Fungi	p__Ascomycota	p__Ascomycota_unclassified	p__Ascomycota_unclassified	p__Ascomycota_unclassified	p__Ascomycota_unclassified
OTU674	0	0	0	0	0	0	0	0	0	1	0	0	0	0	0	0	0	0	0	1	0	0	0	0	0	0	0	0	2	k__Fungi	p__Basidiomycota	c__Agaricomycetes	o__Russulales	f__Russulaceae	g__Lactarius	s__Lactarius_volemus
OTU707	0	0	0	0	0	0	0	0	0	0	0	0	0	0	0	0	0	0	0	1	0	0	0	0	0	0	0	1	2	k__Fungi	p__Ascomycota	c__Lecanoromycetes	c__Lecanoromycetes_unclassified	c__Lecanoromycetes_unclassified	c__Lecanoromycetes_unclassified
OTU779	0	0	0	0	0	0	0	0	0	0	0	0	0	0	0	0	1	0	0	0	0	1	0	0	0	0	0	0	2	k__Fungi	p__Rozellomycota	c__Rozellomycota_cls_Incertae_sedis	o__GS11	f__unclassified_GS11	g__unclassified_GS11	s__GS11_sp
OTU7948	0	0	0	0	0	0	0	0	1	0	0	0	0	0	0	0	0	0	0	0	0	0	1	0	0	0	0	0	2	k__Fungi	p__Mucoromycota	c__Umbelopsidomycetes	o__Umbelopsidales	f__Umbelopsidaceae	g__Umbelopsis	s__Umbelopsis_sp
OTU82	0	0	0	0	0	0	0	0	1	0	0	0	0	0	0	1	0	0	0	0	0	0	0	0	0	0	0	0	2	k__Fungi	p__Ascomycota	p__Ascomycota_unclassified	p__Ascomycota_unclassified	p__Ascomycota_unclassified	p__Ascomycota_unclassified
OTU898	0	0	0	0	0	0	0	0	0	0	0	0	0	0	0	0	1	0	0	0	0	0	1	0	0	0	0	0	2	k__Fungi	p__Ascomycota	c__Sordariomycetes	c__Sordariomycetes_unclassified	c__Sordariomycetes_unclassified	c__Sordariomycetes_unclassified
OTU9090	0	0	0	0	0	0	0	0	0	0	0	0	0	0	0	0	0	0	0	1	0	0	0	0	0	0	0	1	2	k__Fungi	p__Ascomycota	c__Eurotiomycetes	o__Eurotiales	f__Trichocomaceae	g__Talaromyces	s__Talaromyces_oumae-annae
OTU9301	0	0	0	0	0	0	0	0	0	0	0	0	0	0	0	0	0	0	0	0	0	0	1	0	0	0	0	1	2	k__Fungi	p__Ascomycota	c__Leotiomycetes	o__Helotiales	f__Helotiales_fam_Incertae_sedis	g__Hyphodiscus	s__Hyphodiscus_sp
OTU94	0	0	0	0	0	0	0	0	0	0	0	0	0	1	0	0	0	0	0	1	0	0	0	0	0	0	0	0	2	k__Fungi	p__Basidiomycota	c__Agaricomycetes	o__Agaricales	f__Amanitaceae	g__Amanita
OTU967	0	0	0	0	0	0	0	0	0	0	0	0	0	0	0	0	0	0	1	0	0	0	1	0	0	0	0	0	2	k__Fungi	k__Fungi_unclassified	k__Fungi_unclassified	k__Fungi_unclassified	k__Fungi_unclassified	k__Fungi_unclassified
OTU1000	0	0	0	0	0	0	0	0	0	0	1	0	0	0	0	0	0	0	0	0	0	0	0	0	0	0	0	0	1	k__Fungi	p__Ascomycota	c__Eurotiomycetes	o__Eurotiales	f__Trichocomaceae	g__Penicillium	s__Penicillium_virgatum
OTU102	0	0	0	0	0	0	0	0	0	0	0	0	0	0	0	0	0	0	0	0	0	0	0	0	0	0	0	1	1	k__Fungi	p__Basidiomycota	c__Agaricomycetes	c__Agaricomycetes_unclassified	c__Agaricomycetes_unclassified	c__Agaricomycetes_unclassified
OTU103	0	0	0	0	0	0	0	0	0	0	0	0	0	0	0	0	0	0	0	0	0	0	0	0	0	0	0	1	1	k__Fungi	p__Ascomycota	c__Eurotiomycetes	o__Chaetothyriales	f__unclassified_Chaetothyriales	g__unclassified_Chaetothyriales	s__Chaetothyriales_sp
OTU10388	0	0	0	0	0	0	0	0	0	0	0	0	0	0	0	0	0	0	0	0	0	0	0	0	0	1	0	0	1	k__Fungi	p__Ascomycota	c__Leotiomycetes	o__Helotiales	f__Helotiales_fam_Incertae_sedis	g__Scytalidium	s__Scytalidium_sp
OTU106	0	0	0	0	0	0	0	0	0	0	0	0	0	0	0	0	0	0	0	0	0	0	0	0	0	0	0	1	1	k__Fungi	p__Ascomycota	c__Leotiomycetes	o__Helotiales	o__Helotiales_unclassified	o__Helotiales_unclassified
OTU11	0	0	0	0	0	0	0	0	0	0	0	0	0	0	0	0	0	0	0	0	1	0	0	0	0	0	0	0	1	k__Fungi	p__Basidiomycota	c__Agaricomycetes	o__Russulales	f__Russulaceae	g__Russula	s__Russula_cyanoxantha
OTU1164	0	0	0	0	0	0	0	0	0	0	0	0	0	1	0	0	0	0	0	0	0	0	0	0	0	0	0	0	1	k__Fungi	p__Basidiomycota	c__Agaricomycetes	o__Russulales	f__Russulaceae	g__Lactifluus
OTU125	0	0	0	0	0	0	0	0	0	0	0	0	0	0	0	0	0	0	0	0	0	0	0	0	0	0	0	1	1	k__Fungi	p__Ascomycota	c__Leotiomycetes	o__Leotiomycetes_ord_Incertae_sedis	f__Myxotrichaceae	g__Oidiodendron	s__Oidiodendron_maius
OTU128	0	0	0	0	0	0	0	0	0	0	0	0	0	0	0	0	0	1	0	0	0	0	0	0	0	0	0	0	1	k__Fungi	k__Fungi_unclassified	k__Fungi_unclassified	k__Fungi_unclassified	k__Fungi_unclassified	k__Fungi_unclassified
OTU13018	0	0	0	0	0	0	0	0	0	0	0	0	0	0	0	0	0	0	0	0	0	0	0	0	0	0	0	1	1	k__Fungi	p__Ascomycota	c__Eurotiomycetes	o__Chaetothyriales	f__Herpotrichiellaceae	f__Herpotrichiellaceae_unclassified
OTU13358	0	0	0	0	0	0	0	0	0	0	0	0	0	0	0	0	0	0	0	0	0	0	1	0	0	0	0	0	1	k__Fungi	p__Basidiomycota	c__Agaricomycetes	o__Russulales	f__Russulaceae	f__Russulaceae_unclassified
OTU1358	0	0	0	0	0	0	0	0	0	0	0	0	0	0	0	0	0	0	0	0	0	1	0	0	0	0	0	0	1	k__Fungi	p__Ascomycota	c__Eurotiomycetes	o__Eurotiales	f__Trichocomaceae	g__Rasamsonia	s__Rasamsonia_sp
OTU1360	0	0	0	0	0	0	1	0	0	0	0	0	0	0	0	0	0	0	0	0	0	0	0	0	0	0	0	0	1	k__Fungi	p__Ascomycota	c__Eurotiomycetes	o__Chaetothyriales	f__Herpotrichiellaceae	g__Cladophialophora	s__Cladophialophora_sp
OTU1421	0	0	0	0	0	0	0	0	0	0	0	0	0	1	0	0	0	0	0	0	0	0	0	0	0	0	0	0	1	k__Fungi	p__Ascomycota	c__Eurotiomycetes	o__Chaetothyriales	f__unclassified_Chaetothyriales	g__unclassified_Chaetothyriales	s__Chaetothyriales_sp
OTU1444	0	0	0	0	0	0	0	0	0	0	0	1	0	0	0	0	0	0	0	0	0	0	0	0	0	0	0	0	1	k__Fungi	k__Fungi_unclassified	k__Fungi_unclassified	k__Fungi_unclassified	k__Fungi_unclassified	k__Fungi_unclassified
OTU155	0	0	0	0	0	0	0	0	0	0	0	1	0	0	0	0	0	0	0	0	0	0	0	0	0	0	0	0	1	k__Fungi	p__Mortierellomycota	c__Mortierellomycotina_cls_Incertae_sedis	o__Mortierellales	f__Mortierellaceae	g__Mortierella	s__Mortierella_kuhlmanii
OTU156	0	0	0	0	0	0	0	0	0	0	0	0	0	0	0	0	1	0	0	0	0	0	0	0	0	0	0	0	1	k__Fungi	p__Basidiomycota	c__Agaricomycetes	o__Agaricales	f__Amanitaceae	g__Amanita
OTU164	0	0	0	0	0	0	0	0	0	0	0	0	0	0	0	0	0	0	0	0	0	0	0	0	1	0	0	0	1	k__Fungi	p__Ascomycota	p__Ascomycota_unclassified	p__Ascomycota_unclassified	p__Ascomycota_unclassified	p__Ascomycota_unclassified
OTU169	0	0	0	0	0	0	0	0	0	0	0	0	0	1	0	0	0	0	0	0	0	0	0	0	0	0	0	0	1	k__Fungi	p__Basidiomycota	c__Agaricomycetes	o__Boletales	f__Rhizopogonaceae	g__Rhizopogon	s__Rhizopogon_buenoi
OTU177	0	0	0	0	0	0	0	0	0	0	0	0	0	0	0	0	0	0	0	0	0	0	1	0	0	0	0	0	1	k__Fungi	k__Fungi_unclassified	k__Fungi_unclassified	k__Fungi_unclassified	k__Fungi_unclassified	k__Fungi_unclassified
OTU1803	0	0	0	0	0	0	0	0	0	0	0	0	0	0	0	0	0	0	0	0	0	0	0	0	0	0	1	0	1	k__Fungi	p__Ascomycota	c__Dothideomycetes	o__Capnodiales	f__Teratosphaeriaceae	f__Teratosphaeriaceae_unclassified
OTU181	0	0	0	0	0	0	0	0	0	0	0	0	0	0	0	0	0	0	0	0	0	0	1	0	0	0	0	0	1	k__Fungi	p__Ascomycota	c__Sordariomycetes	o__Chaetosphaeriales	f__Chaetosphaeriaceae	g__Chaetosphaeria	s__Chaetosphaeria_sp
OTU182	0	0	0	0	0	0	0	0	0	0	0	0	1	0	0	0	0	0	0	0	0	0	0	0	0	0	0	0	1	k__Fungi	p__Ascomycota	c__Sordariomycetes	o__Sordariales	f__Chaetomiaceae	g__Chaetomium	s__Chaetomium_homopilatum
OTU1862	0	0	0	0	0	0	0	0	0	0	0	0	0	0	0	0	0	0	0	0	0	0	0	0	0	0	1	0	1	k__Fungi	p__Ascomycota	c__Eurotiomycetes	o__Chaetothyriales	f__Herpotrichiellaceae	f__Herpotrichiellaceae_unclassified
OTU19	0	0	0	0	0	0	0	0	0	0	0	0	0	0	0	0	0	0	0	0	0	1	0	0	0	0	0	0	1	k__Fungi	p__Ascomycota	c__Leotiomycetes	o__Helotiales	f__Helotiales_fam_Incertae_sedis	g__Scytalidium	s__Scytalidium_sp
OTU191	0	0	0	0	0	0	0	0	0	0	0	0	0	0	0	0	0	0	0	1	0	0	0	0	0	0	0	0	1	k__Fungi	p__Ascomycota	c__Leotiomycetes	o__Leotiomycetes_ord_Incertae_sedis	f__Leotiomycetes_fam_Incertae_sedis	g__Mycosymbioces	s__Mycosymbioces_sp
OTU197	0	0	0	0	0	0	0	0	0	0	0	0	0	0	1	0	0	0	0	0	0	0	0	0	0	0	0	0	1	k__Fungi	p__Ascomycota	c__Leotiomycetes	o__Helotiales	f__Helotiales_fam_Incertae_sedis	f__Helotiales_fam_Incertae_sedis_unclassified
OTU19953	0	0	0	0	0	0	0	0	0	0	0	0	0	0	0	0	0	0	0	0	0	0	0	0	1	0	0	0	1	k__Fungi	p__Ascomycota	c__Eurotiomycetes	o__Eurotiales	f__Trichocomaceae	g__Penicillium
OTU20290	0	0	0	0	0	0	0	0	0	0	0	0	0	0	0	0	0	0	0	0	0	0	0	0	0	0	1	0	1	k__Fungi	p__Ascomycota	c__Sordariomycetes	o__Chaetosphaeriales	f__Chaetosphaeriaceae	g__Chaetosphaeria
OTU208	0	0	0	0	0	0	0	0	0	0	0	0	0	0	0	0	0	0	1	0	0	0	0	0	0	0	0	0	1	k__Fungi	p__Ascomycota	c__Leotiomycetes	o__Leotiales	f__Leotiaceae	g__Pezoloma	s__Pezoloma_ericae
OTU2122	0	0	0	0	0	0	0	0	0	0	0	0	0	0	0	0	0	0	0	0	0	0	1	0	0	0	0	0	1	k__Fungi	p__Mucoromycota	c__Mucoromycotina_cls_Incertae_sedis	o__GS23	f__unclassified_GS23	g__unclassified_GS23	s__GS23_sp
OTU214	0	0	0	0	0	0	0	0	0	0	0	0	0	0	0	0	0	0	0	0	0	0	0	0	1	0	0	0	1	k__Fungi	p__Ascomycota	c__Eurotiomycetes	o__Eurotiales	f__Trichocomaceae	g__Penicillium	s__Penicillium_adametzii
OTU222	0	0	0	0	0	0	0	0	0	0	0	0	0	0	0	0	1	0	0	0	0	0	0	0	0	0	0	0	1	k__Fungi	p__Basidiomycota	c__Agaricomycetes	o__Auriculariales	f__unclassified_Auriculariales	g__unclassified_Auriculariales	s__Auriculariales_sp
OTU228	0	0	0	0	0	0	0	0	0	0	0	0	0	0	0	0	1	0	0	0	0	0	0	0	0	0	0	0	1	k__Fungi	p__Ascomycota	c__Leotiomycetes	o__Leotiomycetes_ord_Incertae_sedis	f__Pseudeurotiaceae	f__Pseudeurotiaceae_unclassified
OTU235	0	0	0	0	0	0	0	0	0	1	0	0	0	0	0	0	0	0	0	0	0	0	0	0	0	0	0	0	1	k__Fungi	p__Basidiomycota	c__Agaricomycetes	o__Sebacinales	f__Sebacinaceae	g__Sebacina	s__Sebacina_sp
OTU236	0	0	0	0	0	0	0	0	0	0	0	0	0	0	0	0	0	0	0	0	0	0	0	0	0	0	1	0	1	k__Fungi	p__Basidiomycota	c__Agaricomycetes	o__Russulales	f__Russulaceae	g__Lactifluus	s__Lactifluus_roseophyllus
OTU26	0	0	0	0	0	0	0	0	0	0	0	0	0	0	0	0	1	0	0	0	0	0	0	0	0	0	0	0	1	k__Fungi	k__Fungi_unclassified	k__Fungi_unclassified	k__Fungi_unclassified	k__Fungi_unclassified	k__Fungi_unclassified
OTU2648	0	0	0	0	0	0	0	0	0	0	0	0	0	0	0	0	0	1	0	0	0	0	0	0	0	0	0	0	1	k__Fungi	p__Ascomycota	p__Ascomycota_unclassified	p__Ascomycota_unclassified	p__Ascomycota_unclassified	p__Ascomycota_unclassified
OTU267	0	0	0	0	0	0	0	0	0	0	0	0	0	0	0	0	0	0	0	1	0	0	0	0	0	0	0	0	1	k__Fungi	p__Basidiomycota	c__Agaricomycetes	o__Thelephorales	f__Thelephoraceae	g__Tomentella	s__Tomentella_sp
OTU276	0	0	0	0	0	0	0	0	0	0	0	0	0	0	0	0	1	0	0	0	0	0	0	0	0	0	0	0	1	k__Fungi	p__Basidiomycota	c__Tremellomycetes	o__Tremellales	f__Trimorphomycetaceae	g__Saitozyma	s__Saitozyma_podzolica
OTU279	0	0	0	0	0	0	0	0	0	1	0	0	0	0	0	0	0	0	0	0	0	0	0	0	0	0	0	0	1	k__Fungi	p__Ascomycota	p__Ascomycota_unclassified	p__Ascomycota_unclassified	p__Ascomycota_unclassified	p__Ascomycota_unclassified
OTU289	0	0	0	0	0	0	0	1	0	0	0	0	0	0	0	0	0	0	0	0	0	0	0	0	0	0	0	0	1	k__Fungi	p__Ascomycota	c__Dothideomycetes	o__Venturiales	f__Venturiaceae	g__Fusicladium
OTU315	0	0	0	0	0	0	0	0	0	0	0	0	0	0	0	0	0	1	0	0	0	0	0	0	0	0	0	0	1	k__Fungi	p__Ascomycota	c__Eurotiomycetes	o__Chaetothyriales	o__Chaetothyriales_unclassified	o__Chaetothyriales_unclassified
OTU32	0	0	0	0	0	0	0	0	0	0	0	0	0	0	0	0	0	0	0	0	0	0	0	0	0	0	0	1	1	k__Fungi	p__Ascomycota	p__Ascomycota_unclassified	p__Ascomycota_unclassified	p__Ascomycota_unclassified	p__Ascomycota_unclassified
OTU349	0	0	0	0	0	0	0	0	0	0	0	0	0	0	0	0	0	0	0	0	0	0	0	0	1	0	0	0	1	k__Fungi	p__Ascomycota	c__Dothideomycetes	o__Pleosporales	f__Latoruaceae	g__Matsushimamyces	s__Matsushimamyces_venustum
OTU354	0	0	0	0	0	0	0	0	0	0	0	0	0	0	0	0	0	0	0	0	1	0	0	0	0	0	0	0	1	k__Fungi	p__Ascomycota	c__Leotiomycetes	o__Leotiomycetes_ord_Incertae_sedis	f__Leotiomycetes_fam_Incertae_sedis	g__Mycosymbioces	s__Mycosymbioces_sp
OTU363	0	0	0	0	0	0	0	0	0	0	0	1	0	0	0	0	0	0	0	0	0	0	0	0	0	0	0	0	1	k__Fungi	p__Basidiomycota	c__Agaricomycetes	o__Russulales	f__Russulaceae	g__Russula	s__Russula_sp
OTU3724	0	0	0	0	0	0	0	0	0	0	0	0	0	0	0	0	0	0	0	0	0	0	0	0	0	0	0	1	1	k__Fungi	p__Basidiomycota	c__Agaricomycetes	o__Agaricales	f__Tricholomataceae	g__unclassified_Tricholomataceae	s__Tricholomataceae_sp
OTU38	0	0	0	0	0	0	0	0	0	0	0	0	0	0	0	0	0	0	0	0	0	0	0	0	0	0	0	1	1	k__Fungi	p__Basidiomycota	c__Agaricomycetes	o__Russulales	f__Russulaceae	g__Russula	s__Russula_poichilochroa
OTU4089	0	0	0	0	0	0	0	0	0	0	0	0	0	0	0	0	0	0	0	0	1	0	0	0	0	0	0	0	1	k__Fungi	p__Ascomycota	c__Leotiomycetes	c__Leotiomycetes_unclassified	c__Leotiomycetes_unclassified	c__Leotiomycetes_unclassified
OTU410	0	0	0	0	0	0	0	0	0	0	0	0	0	0	0	0	0	0	0	0	0	0	0	1	0	0	0	0	1	k__Fungi	p__Ascomycota	c__Sordariomycetes	o__Diaporthales	f__Diaporthaceae	g__Diaporthe
OTU423	0	0	0	0	0	0	0	0	0	0	0	0	0	0	0	0	0	0	0	0	0	0	0	0	1	0	0	0	1	k__Fungi	p__Rozellomycota	c__Rozellomycota_cls_Incertae_sedis	o__GS10	f__unclassified_GS10	g__unclassified_GS10	s__GS10_sp
OTU428	0	0	0	0	0	0	0	0	0	0	0	0	0	0	0	0	0	0	0	1	0	0	0	0	0	0	0	0	1	k__Fungi	p__Ascomycota	c__Leotiomycetes	c__Leotiomycetes_unclassified	c__Leotiomycetes_unclassified	c__Leotiomycetes_unclassified
OTU429	0	0	0	0	0	0	0	0	0	0	0	0	0	0	0	0	0	0	1	0	0	0	0	0	0	0	0	0	1	k__Fungi	p__Ascomycota	c__Leotiomycetes	o__Leotiomycetes_ord_Incertae_sedis	f__Myxotrichaceae	g__Oidiodendron	s__Oidiodendron_echinulatum
OTU43	0	0	0	0	0	0	0	0	0	0	0	0	0	0	0	0	0	0	0	0	0	0	1	0	0	0	0	0	1	k__Fungi	p__Basidiomycota	c__Agaricomycetes	o__Russulales	f__Russulaceae	g__Russula	s__Russula_sp
OTU4350	0	0	0	0	0	0	0	0	0	0	0	0	0	0	0	0	0	0	0	0	1	0	0	0	0	0	0	0	1	k__Fungi	p__unclassified_Fungi	c__unclassified_Fungi	o__unclassified_Fungi	f__unclassified_Fungi	g__unclassified_Fungi	s__Fungi_sp
OTU44	0	0	0	0	0	0	0	0	0	0	0	0	0	0	0	0	0	0	0	0	0	0	0	0	0	1	0	0	1	k__Fungi	p__Basidiomycota	c__Agaricomycetes	o__Russulales	f__Russulaceae	g__Lactifluus	s__Lactifluus_glaucescens
OTU4436	0	0	0	0	0	0	0	0	0	0	0	0	0	0	0	0	0	0	0	0	0	0	0	1	0	0	0	0	1	k__Fungi	p__Ascomycota	c__Lecanoromycetes	c__Lecanoromycetes_unclassified	c__Lecanoromycetes_unclassified	c__Lecanoromycetes_unclassified
OTU451	0	0	0	0	0	0	0	0	0	0	0	0	0	0	0	0	0	0	0	0	0	0	0	0	1	0	0	0	1	k__Fungi	p__Ascomycota	c__Leotiomycetes	o__Leotiomycetes_ord_Incertae_sedis	f__Leotiomycetes_fam_Incertae_sedis	g__Mycosymbioces	s__Mycosymbioces_sp
OTU4760	0	0	0	0	0	0	0	0	0	0	0	0	0	0	0	0	0	0	0	0	0	0	0	0	0	0	1	0	1	k__Fungi	p__Mortierellomycota	c__Mortierellomycotina_cls_Incertae_sedis	o__Mortierellales	f__Mortierellaceae	g__Mortierella
OTU478	0	0	0	0	0	0	0	0	0	1	0	0	0	0	0	0	0	0	0	0	0	0	0	0	0	0	0	0	1	k__Fungi	p__unclassified_Fungi	c__unclassified_Fungi	o__unclassified_Fungi	f__unclassified_Fungi	g__unclassified_Fungi	s__Fungi_sp
OTU4788	0	0	0	0	0	0	0	0	0	0	0	1	0	0	0	0	0	0	0	0	0	0	0	0	0	0	0	0	1	k__Fungi	p__Ascomycota	c__Eurotiomycetes	o__Chaetothyriales	f__Herpotrichiellaceae	g__unclassified_Herpotrichiellaceae	s__Herpotrichiellaceae_sp
OTU484	0	0	0	0	0	0	0	0	0	0	0	0	0	0	0	0	0	0	0	0	0	1	0	0	0	0	0	0	1	k__Fungi	p__Ascomycota	p__Ascomycota_unclassified	p__Ascomycota_unclassified	p__Ascomycota_unclassified	p__Ascomycota_unclassified
OTU493	0	0	0	0	0	0	0	0	0	0	0	0	0	0	0	0	0	0	0	0	0	0	0	0	0	0	0	1	1	k__Fungi	p__Basidiomycota	c__Agaricomycetes	o__Agaricales	f__Clavariaceae	g__unclassified_Clavariaceae	s__Clavariaceae_sp
OTU505	0	0	0	0	0	0	0	0	0	0	0	0	0	0	0	0	0	0	1	0	0	0	0	0	0	0	0	0	1	k__Fungi	p__Ascomycota	c__Dothideomycetes	o__Capnodiales	o__Capnodiales_unclassified	o__Capnodiales_unclassified
OTU5114	0	0	0	0	0	0	0	0	0	0	0	0	0	0	0	0	0	0	0	0	0	0	1	0	0	0	0	0	1	k__Fungi	p__Ascomycota	c__Eurotiomycetes	o__Chaetothyriales	f__Herpotrichiellaceae	f__Herpotrichiellaceae_unclassified
OTU513	0	0	0	0	0	0	0	0	0	1	0	0	0	0	0	0	0	0	0	0	0	0	0	0	0	0	0	0	1	k__Fungi	p__Ascomycota	c__Lecanoromycetes	c__Lecanoromycetes_unclassified	c__Lecanoromycetes_unclassified	c__Lecanoromycetes_unclassified
OTU531	0	0	0	0	0	0	0	0	0	0	0	0	0	0	0	0	0	0	0	0	0	0	0	0	1	0	0	0	1	k__Fungi	p__Basidiomycota	c__Agaricomycetes	o__Trechisporales	f__Hydnodontaceae	g__Trechispora	s__Trechispora_sp
OTU538	0	0	0	0	0	0	0	0	0	1	0	0	0	0	0	0	0	0	0	0	0	0	0	0	0	0	0	0	1	k__Fungi	p__Basidiomycota	c__Agaricomycetes	o__Russulales	f__Russulaceae	g__Russula	s__Russula_senecis
OTU5415	0	0	0	0	0	0	0	0	0	0	0	0	0	0	0	0	0	0	0	0	0	0	0	0	0	1	0	0	1	k__Fungi	p__Ascomycota	c__Eurotiomycetes	o__Chaetothyriales	f__Herpotrichiellaceae	g__Capronia	s__Capronia_sp
OTU574	0	0	0	0	0	0	0	0	0	0	0	0	0	0	0	0	0	0	0	0	0	0	1	0	0	0	0	0	1	k__Fungi	p__Ascomycota	c__Leotiomycetes	o__Leotiomycetes_ord_Incertae_sedis	f__Myxotrichaceae	g__Oidiodendron	s__Oidiodendron_sp
OTU575	0	0	0	0	0	0	0	0	0	0	0	0	0	0	0	0	0	0	0	0	0	0	0	0	1	0	0	0	1	k__Fungi	p__Ascomycota	c__Sordariomycetes	o__Hypocreales	f__Nectriaceae	g__Mariannaea
OTU613	0	0	0	0	1	0	0	0	0	0	0	0	0	0	0	0	0	0	0	0	0	0	0	0	0	0	0	0	1	k__Fungi	p__Basidiomycota	c__Agaricomycetes	o__Trechisporales	f__unclassified_Trechisporales	g__unclassified_Trechisporales	s__Trechisporales_sp
OTU632	0	0	0	0	0	0	0	0	0	0	0	0	0	0	0	0	0	0	0	0	0	0	0	0	0	0	0	1	1	k__Fungi	p__Ascomycota	c__Eurotiomycetes	o__Chaetothyriales	f__Herpotrichiellaceae	g__Cladophialophora	s__Cladophialophora_chaetospira
OTU6464	0	0	0	0	0	0	0	0	1	0	0	0	0	0	0	0	0	0	0	0	0	0	0	0	0	0	0	0	1	k__Fungi	p__Ascomycota	c__Leotiomycetes	o__Leotiomycetes_ord_Incertae_sedis	f__Myxotrichaceae	g__Oidiodendron	s__Oidiodendron_chlamydosporicum
OTU656	0	0	0	0	0	0	0	0	0	0	0	0	0	0	0	0	0	0	0	0	1	0	0	0	0	0	0	0	1	k__Fungi	p__Ascomycota	c__Lecanoromycetes	o__Ostropales	f__unclassified_Ostropales	g__unclassified_Ostropales	s__Ostropales_sp
OTU681	0	0	0	0	0	0	0	0	0	0	0	0	0	0	0	0	1	0	0	0	0	0	0	0	0	0	0	0	1	k__Fungi	p__Ascomycota	c__Lecanoromycetes	o__Peltigerales	f__Pannariaceae	g__Pectenia	s__Pectenia_plumbea
OTU7	0	0	0	0	0	0	0	0	0	1	0	0	0	0	0	0	0	0	0	0	0	0	0	0	0	0	0	0	1	k__Fungi	p__Basidiomycota	c__Agaricomycetes	o__Trechisporales	f__Hydnodontaceae	g__Trechispora
OTU737	0	0	0	0	0	0	0	0	0	0	0	0	0	0	0	0	0	0	0	0	0	0	0	1	0	0	0	0	1	k__Fungi	p__Ascomycota	c__Eurotiomycetes	o__Chaetothyriales	f__Herpotrichiellaceae	f__Herpotrichiellaceae_unclassified
OTU739	0	0	0	0	0	0	0	0	0	0	0	0	0	0	0	0	0	0	0	0	0	0	1	0	0	0	0	0	1	k__Fungi	p__Ascomycota	c__Eurotiomycetes	o__Chaetothyriales	f__unclassified_Chaetothyriales	g__unclassified_Chaetothyriales	s__Chaetothyriales_sp
OTU758	0	0	0	0	0	0	0	0	0	0	0	0	0	0	0	0	0	0	0	0	0	0	0	0	1	0	0	0	1	k__Fungi	p__Basidiomycota	c__Agaricomycetes	o__Russulales	f__Russulaceae	g__Russula	s__Russula_sp
OTU764	0	0	0	0	0	0	0	0	0	0	0	1	0	0	0	0	0	0	0	0	0	0	0	0	0	0	0	0	1	k__Fungi	p__Ascomycota	c__Dothideomycetes	o__Hysteriales	f__Gloniaceae	g__Cenococcum	s__Cenococcum_sp
OTU768	0	0	0	0	0	0	0	0	0	0	0	0	0	0	0	0	0	0	0	0	1	0	0	0	0	0	0	0	1	k__Fungi	p__Ascomycota	c__Dothideomycetes	o__Venturiales	f__unclassified_Venturiales	g__unclassified_Venturiales	s__Venturiales_sp
OTU783	0	0	0	0	0	0	0	0	0	0	0	0	0	0	0	0	0	0	0	0	0	1	0	0	0	0	0	0	1	k__Fungi	p__Ascomycota	c__Archaeorhizomycetes	o__Archaeorhizomycetales	f__Archaeorhizomycetaceae	g__Archaeorhizomyces
OTU791	0	0	0	0	1	0	0	0	0	0	0	0	0	0	0	0	0	0	0	0	0	0	0	0	0	0	0	0	1	k__Fungi	p__Ascomycota	c__Lecanoromycetes	c__Lecanoromycetes_unclassified	c__Lecanoromycetes_unclassified	c__Lecanoromycetes_unclassified
OTU7988	0	0	0	0	0	0	0	0	0	0	0	0	0	0	0	0	0	0	0	0	0	0	0	0	0	1	0	0	1	k__Fungi	p__Mucoromycota	c__Umbelopsidomycetes	o__Umbelopsidales	f__Umbelopsidaceae	g__Umbelopsis	s__Umbelopsis_isabellina
OTU81	0	0	0	0	0	0	0	0	1	0	0	0	0	0	0	0	0	0	0	0	0	0	0	0	0	0	0	0	1	k__Fungi	p__Ascomycota	c__Archaeorhizomycetes	o__Archaeorhizomycetales	f__Archaeorhizomycetaceae	g__Archaeorhizomyces	s__Archaeorhizomyces_borealis
OTU83	0	0	0	0	0	0	0	0	0	0	0	0	0	0	0	0	0	0	0	0	0	0	1	0	0	0	0	0	1	k__Fungi	p__Basidiomycota	c__Agaricomycetes	o__Hymenochaetales	f__Hymenochaetales_fam_Incertae_sedis	g__Alloclavaria	s__Alloclavaria_sp
OTU851	0	0	0	0	0	0	0	0	1	0	0	0	0	0	0	0	0	0	0	0	0	0	0	0	0	0	0	0	1	k__Fungi	p__Ascomycota	c__Lecanoromycetes	o__Ostropales	o__Ostropales_unclassified	o__Ostropales_unclassified
OTU863	0	0	0	0	0	0	0	0	0	0	0	0	0	0	0	0	0	0	0	0	0	0	0	0	0	1	0	0	1	k__Fungi	p__Ascomycota	c__Sordariomycetes	o__Hypocreales	f__Hypocreaceae	g__Trichoderma	s__Trichoderma_harzianum
OTU883	0	0	0	0	0	0	0	0	0	0	0	0	0	0	0	0	0	0	0	1	0	0	0	0	0	0	0	0	1	k__Fungi	p__Ascomycota	c__Leotiomycetes	o__Leotiomycetes_ord_Incertae_sedis	f__Leotiomycetes_fam_Incertae_sedis	g__Mycosymbioces	s__Mycosymbioces_sp
OTU893	0	0	0	0	0	0	0	0	0	0	0	0	0	0	0	0	0	0	0	0	0	0	1	0	0	0	0	0	1	k__Fungi	p__Ascomycota	c__Sordariomycetes	o__Sordariales	f__Chaetomiaceae	g__Trichocladium	s__Trichocladium_opacum
OTU909	0	0	0	0	0	0	0	0	0	0	0	0	0	0	0	0	0	0	0	0	0	1	0	0	0	0	0	0	1	k__Fungi	p__Basidiomycota	c__Agaricomycetes	o__Cantharellales	f__Hydnaceae	f__Hydnaceae_unclassified
OTU92	0	0	0	0	0	0	0	0	0	0	0	0	0	0	0	0	0	0	0	0	0	0	0	0	1	0	0	0	1	k__Fungi	p__Basidiomycota	c__Agaricomycetes	o__Boletales	f__Boletaceae	g__Tylopilus
OTU9843	0	0	0	0	0	0	0	0	0	0	0	0	0	0	0	0	0	0	0	0	0	1	0	0	0	0	0	0	1	k__Fungi	p__Mucoromycota	c__Umbelopsidomycetes	o__Umbelopsidales	f__Umbelopsidaceae	g__Umbelopsis	s__Umbelopsis_isabellina
OTU992	0	0	0	0	0	0	0	0	0	0	0	0	0	0	0	0	0	0	0	0	0	0	0	0	0	0	0	1	1	k__Fungi	p__Ascomycota	c__Dothideomycetes	o__Capnodiales	f__Teratosphaeriaceae	g__Devriesia	s__Devriesia_sp
OTU997	0	0	0	0	0	0	0	0	0	0	0	0	0	0	0	0	1	0	0	0	0	0	0	0	0	0	0	0	1	k__Fungi	p__Ascomycota	c__Eurotiomycetes	o__Chaetothyriales	f__Herpotrichiellaceae	g__Cladophialophora	s__Cladophialophora_sylvestris

## Sheet: Table S4
Table S4 The network status of each potential keystone fungal OTUs on each island.
Island ID	OTU ID	Node Attribute	Kingdom	Phylum	Class	Order	Family	genus	Species
2	OTU583	module hubs	k__Fungi	p__Ascomycota	c__Sordariomycetes	o__Chaetosphaeriales	f__Chaetosphaeriaceae	g__Chaetosphaeria	s__Chaetosphaeria_vermicularioides
2	OTU201	module hubs	k__Fungi	p__Basidiomycota	c__Agaricomycetes	o__Russulales	f__Russulaceae	g__Russula	s__Russula_densifolia
3	OTU586	module hubs	k__Fungi	p__Ascomycota	c__Eurotiomycetes	o__Eurotiales	f__Trichocomaceae	g__Aspergillus	s__Aspergillus_brunneouniseriatus
3	OTU500	module hubs	k__Fungi	p__Rozellomycota	c__Rozellomycota_cls_Incertae_sedis	o__GS10	f__unclassified_GS10	g__unclassified_GS10	s__GS10_sp
3	OTU689	module hubs	k__Fungi	p__Ascomycota	c__Eurotiomycetes	o__Eurotiales	f__Trichocomaceae	g__Penicillium
3	OTU611	module hubs	k__Fungi	p__Ascomycota	c__Sordariomycetes	o__Hypocreales	f__Nectriaceae	g__Fusarium	s__Fusarium_solani
3	OTU322	module hubs	k__Fungi	p__Ascomycota	c__Dothideomycetes	o__Mytilinidiales	f__Mytilinidiaceae	g__Lophium
3	OTU318	connectors	k__Fungi	p__Basidiomycota	c__Agaricomycetes	c__Agaricomycetes_unclassified	c__Agaricomycetes_unclassified	c__Agaricomycetes_unclassified
3	OTU205	connectors	k__Fungi	p__Ascomycota	c__Eurotiomycetes	o__Eurotiales	f__Trichocomaceae	g__Penicillium	s__Penicillium_nodositatum
3	OTU8488	connectors	k__Fungi	p__Ascomycota	c__Eurotiomycetes	o__Eurotiales	f__Trichocomaceae	g__Penicillium
3	OTU16290	connectors	k__Fungi	p__Ascomycota	c__Eurotiomycetes	o__Eurotiales	f__Trichocomaceae	g__Penicillium	s__Penicillium_nodositatum
4	OTU2949	module hubs	k__Fungi	p__Ascomycota	c__Leotiomycetes	o__Leotiomycetes_ord_Incertae_sedis	f__Leotiomycetes_fam_Incertae_sedis	g__Mycosymbioces	s__Mycosymbioces_sp
4	OTU17816	module hubs	k__Fungi	p__Ascomycota	c__Leotiomycetes	o__Rhytismatales	f__Rhytismataceae	g__unclassified_Rhytismataceae	s__Rhytismataceae_sp
4	OTU9872	module hubs	k__Fungi	p__Ascomycota	c__Leotiomycetes	o__Rhytismatales	f__Rhytismataceae	g__unclassified_Rhytismataceae	s__Rhytismataceae_sp
4	OTU1285	connectors	k__Fungi	p__Ascomycota	c__Dothideomycetes	o__Pleosporales	f__Latoruaceae	g__Matsushimamyces	s__Matsushimamyces_venustum
5	OTU154	module hubs	k__Fungi	p__Ascomycota	c__Sordariomycetes	o__Hypocreales	f__Ophiocordycipitaceae	g__Tolypocladium	s__Tolypocladium_album
5	OTU611	module hubs	k__Fungi	p__Ascomycota	c__Sordariomycetes	o__Hypocreales	f__Nectriaceae	g__Fusarium	s__Fusarium_solani
5	OTU488	module hubs	k__Fungi	p__Mortierellomycota	c__Mortierellomycotina_cls_Incertae_sedis	o__Mortierellales	f__Mortierellaceae	g__Mortierella
5	OTU811	module hubs	k__Fungi	p__Ascomycota	p__Ascomycota_unclassified	p__Ascomycota_unclassified	p__Ascomycota_unclassified	p__Ascomycota_unclassified
5	OTU1110	connectors	k__Fungi	p__Rozellomycota	c__Rozellomycota_cls_Incertae_sedis	o__GS11	f__unclassified_GS11	g__unclassified_GS11	s__GS11_sp
5	OTU318	connectors	k__Fungi	p__Basidiomycota	c__Agaricomycetes	c__Agaricomycetes_unclassified	c__Agaricomycetes_unclassified	c__Agaricomycetes_unclassified
5	OTU356	connectors	k__Fungi	p__Ascomycota	c__Sordariomycetes	o__Sordariomycetidae_ord_Incertae_sedis	f__Amplistromataceae	g__Acidothrix	s__Acidothrix_acidophila
5	OTU734	connectors	k__Fungi	p__Ascomycota	c__Leotiomycetes	c__Leotiomycetes_unclassified	c__Leotiomycetes_unclassified	c__Leotiomycetes_unclassified
5	OTU500	connectors	k__Fungi	p__Rozellomycota	c__Rozellomycota_cls_Incertae_sedis	o__GS10	f__unclassified_GS10	g__unclassified_GS10	s__GS10_sp
5	OTU1228	connectors	k__Fungi	p__Ascomycota	c__Dothideomycetes	o__Hysteriales	f__unclassified_Hysteriales	g__unclassified_Hysteriales	s__Hysteriales_sp
5	OTU12470	connectors	k__Fungi	p__Basidiomycota	c__Agaricomycetes	c__Agaricomycetes_unclassified	c__Agaricomycetes_unclassified	c__Agaricomycetes_unclassified
5	OTU1265	connectors	k__Fungi	p__Ascomycota	p__Ascomycota_unclassified	p__Ascomycota_unclassified	p__Ascomycota_unclassified	p__Ascomycota_unclassified
5	OTU584	connectors	k__Fungi	p__Ascomycota	c__Eurotiomycetes	o__unclassified_Eurotiomycetes	f__unclassified_Eurotiomycetes	g__unclassified_Eurotiomycetes	s__Eurotiomycetes_sp
5	OTU511	connectors	k__Fungi	k__Fungi_unclassified	k__Fungi_unclassified	k__Fungi_unclassified	k__Fungi_unclassified	k__Fungi_unclassified
5	OTU646	connectors	k__Fungi	p__Ascomycota	c__Leotiomycetes	o__Leotiomycetes_ord_Incertae_sedis	f__Leotiomycetes_fam_Incertae_sedis	g__Leohumicola	s__Leohumicola_sp
6	OTU611	module hubs	k__Fungi	p__Ascomycota	c__Sordariomycetes	o__Hypocreales	f__Nectriaceae	g__Fusarium	s__Fusarium_solani
6	OTU3891	module hubs	k__Fungi	p__Basidiomycota	c__Agaricomycetes	o__Agaricales	f__Clavariaceae	g__Clavaria	s__Clavaria_citrinorubra
6	OTU530	module hubs	k__Fungi	p__Basidiomycota	c__Agaricomycetes	o__Russulales	f__Russulaceae	g__Lactarius	s__Lactarius_volemus
6	OTU11507	module hubs	k__Fungi	p__Ascomycota	c__Dothideomycetes	o__Hysteriales	f__unclassified_Hysteriales	g__unclassified_Hysteriales	s__Hysteriales_sp
6	OTU346	module hubs	k__Fungi	k__Fungi_unclassified	k__Fungi_unclassified	k__Fungi_unclassified	k__Fungi_unclassified	k__Fungi_unclassified
6	OTU322	module hubs	k__Fungi	p__Ascomycota	c__Dothideomycetes	o__Mytilinidiales	f__Mytilinidiaceae	g__Lophium
6	OTU318	connectors	k__Fungi	p__Basidiomycota	c__Agaricomycetes	c__Agaricomycetes_unclassified	c__Agaricomycetes_unclassified	c__Agaricomycetes_unclassified
6	OTU356	connectors	k__Fungi	p__Ascomycota	c__Sordariomycetes	o__Sordariomycetidae_ord_Incertae_sedis	f__Amplistromataceae	g__Acidothrix	s__Acidothrix_acidophila
6	OTU312	connectors	k__Fungi	p__Ascomycota	c__Sordariomycetes	o__Hypocreales	f__Nectriaceae	g__Fusarium	s__Fusarium_oxysporum
6	OTU857	connectors	k__Fungi	p__Ascomycota	c__Eurotiomycetes	o__Eurotiales	f__Trichocomaceae	g__Penicillium	s__Penicillium_citreonigrum
6	OTU586	connectors	k__Fungi	p__Ascomycota	c__Eurotiomycetes	o__Eurotiales	f__Trichocomaceae	g__Aspergillus	s__Aspergillus_brunneouniseriatus
6	OTU613	connectors	k__Fungi	p__Basidiomycota	c__Agaricomycetes	o__Trechisporales	f__unclassified_Trechisporales	g__unclassified_Trechisporales	s__Trechisporales_sp
6	OTU1276	connectors	k__Fungi	p__Ascomycota	c__Pezizomycotina_cls_Incertae_sedis	o__Pezizomycotina_ord_Incertae_sedis	f__Pezizomycotina_fam_Incertae_sedis	g__Knufia	s__Knufia_sp
6	OTU1640	connectors	k__Fungi	p__Ascomycota	c__Eurotiomycetes	o__Eurotiales	f__Trichocomaceae	g__Penicillium
6	OTU2220	connectors	k__Fungi	p__Rozellomycota	c__unclassified_Rozellomycota	o__unclassified_Rozellomycota	f__unclassified_Rozellomycota	g__unclassified_Rozellomycota	s__Rozellomycota_sp
6	OTU791	connectors	k__Fungi	p__Ascomycota	c__Lecanoromycetes	c__Lecanoromycetes_unclassified	c__Lecanoromycetes_unclassified	c__Lecanoromycetes_unclassified
6	OTU19026	connectors	k__Fungi	p__Ascomycota	c__Eurotiomycetes	o__Eurotiales	f__Trichocomaceae	f__Trichocomaceae_unclassified
6	OTU34	connectors	k__Fungi	p__Basidiomycota	c__Agaricomycetes	o__Auriculariales	f__Auriculariales_fam_Incertae_sedis	g__Basidiodendron	s__Basidiodendron_sp
6	OTU609	connectors	k__Fungi	p__Basidiomycota	c__Agaricomycetes	o__Auriculariales	f__Auriculariales_fam_Incertae_sedis	g__Basidiodendron	s__Basidiodendron_sp
6	OTU233	connectors	k__Fungi	p__Ascomycota	c__Sordariomycetes	o__Hypocreales	f__Hypocreaceae	g__Trichoderma	s__Trichoderma_pubescens
6	OTU373	connectors	k__Fungi	p__Mucoromycota	c__Umbelopsidomycetes	o__Umbelopsidales	f__Umbelopsidaceae	g__Umbelopsis	s__Umbelopsis_sp
6	OTU646	connectors	k__Fungi	p__Ascomycota	c__Leotiomycetes	o__Leotiomycetes_ord_Incertae_sedis	f__Leotiomycetes_fam_Incertae_sedis	g__Leohumicola	s__Leohumicola_sp
6	OTU171	connectors	k__Fungi	p__Ascomycota	c__Eurotiomycetes	o__Eurotiales	f__Trichocomaceae	g__Penicillium	s__Penicillium_macrosclerotiorum
7	OTU139	module hubs	k__Fungi	p__Rozellomycota	c__Rozellomycota_cls_Incertae_sedis	o__GS11	f__unclassified_GS11	g__unclassified_GS11	s__GS11_sp
7	OTU5268	module hubs	k__Fungi	p__Basidiomycota	c__Agaricomycetes	o__Russulales	f__Russulaceae	g__Russula	s__Russula_poichilochroa
7	OTU9872	module hubs	k__Fungi	p__Ascomycota	c__Leotiomycetes	o__Rhytismatales	f__Rhytismataceae	g__unclassified_Rhytismataceae	s__Rhytismataceae_sp
8	OTU698	module hubs	k__Fungi	k__Fungi_unclassified	k__Fungi_unclassified	k__Fungi_unclassified	k__Fungi_unclassified	k__Fungi_unclassified
8	OTU18158	module hubs	k__Fungi	p__Basidiomycota	c__Wallemiomycetes	o__Geminibasidiales	f__Geminibasidiaceae	g__Geminibasidium	s__Geminibasidium_sp
8	OTU983	module hubs	k__Fungi	p__Basidiomycota	c__Agaricomycetes	o__Polyporales	f__Ganodermataceae	g__Ganoderma	s__Ganoderma_lucidum
8	OTU583	module hubs	k__Fungi	p__Ascomycota	c__Sordariomycetes	o__Chaetosphaeriales	f__Chaetosphaeriaceae	g__Chaetosphaeria	s__Chaetosphaeria_vermicularioides
8	OTU500	module hubs	k__Fungi	p__Rozellomycota	c__Rozellomycota_cls_Incertae_sedis	o__GS10	f__unclassified_GS10	g__unclassified_GS10	s__GS10_sp
8	OTU9872	module hubs	k__Fungi	p__Ascomycota	c__Leotiomycetes	o__Rhytismatales	f__Rhytismataceae	g__unclassified_Rhytismataceae	s__Rhytismataceae_sp
8	OTU345	connectors	k__Fungi	p__Basidiomycota	c__Agaricomycetes	o__Cantharellales	f__Clavulinaceae	f__Clavulinaceae_unclassified
8	OTU591	connectors	k__Fungi	p__Ascomycota	c__Leotiomycetes	o__Leotiomycetes_ord_Incertae_sedis	f__Leotiomycetes_fam_Incertae_sedis	g__Leohumicola	s__Leohumicola_lenta
8	OTU550	connectors	k__Fungi	p__Ascomycota	c__Pezizomycotina_cls_Incertae_sedis	o__Pezizomycotina_ord_Incertae_sedis	f__Pezizomycotina_fam_Incertae_sedis	f__Pezizomycotina_fam_Incertae_sedis_unclassified
8	OTU1360	connectors	k__Fungi	p__Ascomycota	c__Eurotiomycetes	o__Chaetothyriales	f__Herpotrichiellaceae	g__Cladophialophora	s__Cladophialophora_sp
8	OTU66	connectors	k__Fungi	p__Mortierellomycota	c__Mortierellomycotina_cls_Incertae_sedis	o__Mortierellales	f__Mortierellaceae	g__Mortierella	s__Mortierella_macrocystopsis
9	OTU2949	module hubs	k__Fungi	p__Ascomycota	c__Leotiomycetes	o__Leotiomycetes_ord_Incertae_sedis	f__Leotiomycetes_fam_Incertae_sedis	g__Mycosymbioces	s__Mycosymbioces_sp
9	OTU1109	module hubs	k__Fungi	p__Ascomycota	c__Dothideomycetes	o__Dothideales	f__Dothioraceae	g__Hormonema	s__Hormonema_macrosporum
9	OTU17816	module hubs	k__Fungi	p__Ascomycota	c__Leotiomycetes	o__Rhytismatales	f__Rhytismataceae	g__unclassified_Rhytismataceae	s__Rhytismataceae_sp
9	OTU9872	module hubs	k__Fungi	p__Ascomycota	c__Leotiomycetes	o__Rhytismatales	f__Rhytismataceae	g__unclassified_Rhytismataceae	s__Rhytismataceae_sp
9	OTU201	module hubs	k__Fungi	p__Basidiomycota	c__Agaricomycetes	o__Russulales	f__Russulaceae	g__Russula	s__Russula_densifolia
9	OTU244	connectors	k__Fungi	p__Basidiomycota	c__Agaricomycetes	o__Thelephorales	f__Thelephoraceae	g__Tomentella	s__Tomentella_stuposa
9	OTU698	connectors	k__Fungi	k__Fungi_unclassified	k__Fungi_unclassified	k__Fungi_unclassified	k__Fungi_unclassified	k__Fungi_unclassified
9	OTU1030	connectors	k__Fungi	p__Rozellomycota	c__unclassified_Rozellomycota	o__unclassified_Rozellomycota	f__unclassified_Rozellomycota	g__unclassified_Rozellomycota	s__Rozellomycota_sp
9	OTU5257	connectors	k__Fungi	p__Ascomycota	c__Eurotiomycetes	o__Chaetothyriales	f__Herpotrichiellaceae	f__Herpotrichiellaceae_unclassified
9	OTU289	connectors	k__Fungi	p__Ascomycota	c__Dothideomycetes	o__Venturiales	f__Venturiaceae	g__Fusicladium
9	OTU1132	connectors	k__Fungi	p__Ascomycota	c__Pezizomycotina_cls_Incertae_sedis	o__Pezizomycotina_ord_Incertae_sedis	f__Pezizomycotina_fam_Incertae_sedis	g__Arthrocladium	s__Arthrocladium_caudatum
9	OTU646	connectors	k__Fungi	p__Ascomycota	c__Leotiomycetes	o__Leotiomycetes_ord_Incertae_sedis	f__Leotiomycetes_fam_Incertae_sedis	g__Leohumicola	s__Leohumicola_sp
10	OTU5257	module hubs	k__Fungi	p__Ascomycota	c__Eurotiomycetes	o__Chaetothyriales	f__Herpotrichiellaceae	f__Herpotrichiellaceae_unclassified
10	OTU224	module hubs	k__Fungi	p__Ascomycota	c__Leotiomycetes	o__Helotiales	f__Helotiales_fam_Incertae_sedis	g__Infundichalara	s__Infundichalara_sp
10	OTU234	module hubs	k__Fungi	p__Rozellomycota	c__Rozellomycota_cls_Incertae_sedis	o__GS11	f__unclassified_GS11	g__unclassified_GS11	s__GS11_sp
10	OTU611	module hubs	k__Fungi	p__Ascomycota	c__Sordariomycetes	o__Hypocreales	f__Nectriaceae	g__Fusarium	s__Fusarium_solani
10	OTU488	module hubs	k__Fungi	p__Mortierellomycota	c__Mortierellomycotina_cls_Incertae_sedis	o__Mortierellales	f__Mortierellaceae	g__Mortierella
10	OTU6464	module hubs	k__Fungi	p__Ascomycota	c__Leotiomycetes	o__Leotiomycetes_ord_Incertae_sedis	f__Myxotrichaceae	g__Oidiodendron	s__Oidiodendron_chlamydosporicum
10	OTU670	connectors	k__Fungi	p__Ascomycota	c__Sordariomycetes	o__Hypocreales	f__unclassified_Hypocreales	g__unclassified_Hypocreales	s__Hypocreales_sp
10	OTU7948	connectors	k__Fungi	p__Mucoromycota	c__Umbelopsidomycetes	o__Umbelopsidales	f__Umbelopsidaceae	g__Umbelopsis	s__Umbelopsis_sp
10	OTU212	connectors	k__Fungi	p__Ascomycota	c__Eurotiomycetes	o__Chaetothyriales	f__Herpotrichiellaceae	g__unclassified_Herpotrichiellaceae	s__Herpotrichiellaceae_sp
10	OTU591	connectors	k__Fungi	p__Ascomycota	c__Leotiomycetes	o__Leotiomycetes_ord_Incertae_sedis	f__Leotiomycetes_fam_Incertae_sedis	g__Leohumicola	s__Leohumicola_lenta
10	OTU1827	connectors	k__Fungi	p__Ascomycota	c__Eurotiomycetes	o__Chaetothyriales	o__Chaetothyriales_unclassified	o__Chaetothyriales_unclassified
10	OTU749	connectors	k__Fungi	p__Ascomycota	p__Ascomycota_unclassified	p__Ascomycota_unclassified	p__Ascomycota_unclassified	p__Ascomycota_unclassified
10	OTU78	connectors	k__Fungi	p__Basidiomycota	c__Agaricomycetes	o__Russulales	f__Russulaceae	g__Russula
10	OTU734	connectors	k__Fungi	p__Ascomycota	c__Leotiomycetes	c__Leotiomycetes_unclassified	c__Leotiomycetes_unclassified	c__Leotiomycetes_unclassified
10	OTU372	connectors	k__Fungi	p__Rozellomycota	c__unclassified_Rozellomycota	o__unclassified_Rozellomycota	f__unclassified_Rozellomycota	g__unclassified_Rozellomycota	s__Rozellomycota_sp
10	OTU18496	connectors	k__Fungi	p__Basidiomycota	c__Tremellomycetes	o__Tremellales	f__Trimorphomycetaceae	g__Saitozyma	s__Saitozyma_podzolica
10	OTU18145	connectors	k__Fungi	p__Ascomycota	c__Eurotiomycetes	o__Eurotiales	f__Trichocomaceae	g__Penicillium	s__Penicillium_arenicola
10	OTU500	connectors	k__Fungi	p__Rozellomycota	c__Rozellomycota_cls_Incertae_sedis	o__GS10	f__unclassified_GS10	g__unclassified_GS10	s__GS10_sp
10	OTU851	connectors	k__Fungi	p__Ascomycota	c__Lecanoromycetes	o__Ostropales	o__Ostropales_unclassified	o__Ostropales_unclassified
10	OTU81	connectors	k__Fungi	p__Ascomycota	c__Archaeorhizomycetes	o__Archaeorhizomycetales	f__Archaeorhizomycetaceae	g__Archaeorhizomyces	s__Archaeorhizomyces_borealis
10	OTU2220	connectors	k__Fungi	p__Rozellomycota	c__unclassified_Rozellomycota	o__unclassified_Rozellomycota	f__unclassified_Rozellomycota	g__unclassified_Rozellomycota	s__Rozellomycota_sp
10	OTU167	connectors	k__Fungi	p__Basidiomycota	c__Agaricomycetes	o__Cantharellales	f__Clavulinaceae	g__unclassified_Clavulinaceae	s__Clavulinaceae_sp
10	OTU1228	connectors	k__Fungi	p__Ascomycota	c__Dothideomycetes	o__Hysteriales	f__unclassified_Hysteriales	g__unclassified_Hysteriales	s__Hysteriales_sp
10	OTU10238	connectors	k__Fungi	p__Ascomycota	c__Leotiomycetes	o__Leotiomycetes_ord_Incertae_sedis	f__Myxotrichaceae	g__Oidiodendron	s__Oidiodendron_echinulatum
10	OTU17908	connectors	k__Fungi	p__Basidiomycota	c__Agaricomycetes	o__Thelephorales	f__Thelephoraceae	g__Tomentella	s__Tomentella_parmastoana
10	OTU34	connectors	k__Fungi	p__Basidiomycota	c__Agaricomycetes	o__Auriculariales	f__Auriculariales_fam_Incertae_sedis	g__Basidiodendron	s__Basidiodendron_sp
10	OTU688	connectors	k__Fungi	p__Rozellomycota	c__unclassified_Rozellomycota	o__unclassified_Rozellomycota	f__unclassified_Rozellomycota	g__unclassified_Rozellomycota	s__Rozellomycota_sp
10	OTU184	connectors	k__Fungi	p__Basidiomycota	c__Agaricomycetes	o__Auriculariales	f__Auriculariales_fam_Incertae_sedis	g__Basidiodendron	s__Basidiodendron_sp
10	OTU233	connectors	k__Fungi	p__Ascomycota	c__Sordariomycetes	o__Hypocreales	f__Hypocreaceae	g__Trichoderma	s__Trichoderma_pubescens
10	OTU123	connectors	k__Fungi	k__Fungi_unclassified	k__Fungi_unclassified	k__Fungi_unclassified	k__Fungi_unclassified	k__Fungi_unclassified
10	OTU6524	connectors	k__Fungi	p__Mortierellomycota	c__Mortierellomycotina_cls_Incertae_sedis	o__Mortierellales	f__Mortierellaceae	g__Mortierella	s__Mortierella_zonata
10	OTU621	connectors	k__Fungi	p__Basidiomycota	c__Agaricomycetes	o__Agaricales	f__Clavariaceae	g__unclassified_Clavariaceae	s__Clavariaceae_sp
10	OTU82	connectors	k__Fungi	p__Ascomycota	p__Ascomycota_unclassified	p__Ascomycota_unclassified	p__Ascomycota_unclassified	p__Ascomycota_unclassified
11	OTU9	module hubs	k__Fungi	p__Ascomycota	c__Leotiomycetes	o__Leotiomycetes_ord_Incertae_sedis	f__Myxotrichaceae	g__Oidiodendron	s__Oidiodendron_chlamydosporicum
11	OTU1109	module hubs	k__Fungi	p__Ascomycota	c__Dothideomycetes	o__Dothideales	f__Dothioraceae	g__Hormonema	s__Hormonema_macrosporum
11	OTU372	module hubs	k__Fungi	p__Rozellomycota	c__unclassified_Rozellomycota	o__unclassified_Rozellomycota	f__unclassified_Rozellomycota	g__unclassified_Rozellomycota	s__Rozellomycota_sp
11	OTU5268	module hubs	k__Fungi	p__Basidiomycota	c__Agaricomycetes	o__Russulales	f__Russulaceae	g__Russula	s__Russula_poichilochroa
11	OTU689	module hubs	k__Fungi	p__Ascomycota	c__Eurotiomycetes	o__Eurotiales	f__Trichocomaceae	g__Penicillium
11	OTU611	module hubs	k__Fungi	p__Ascomycota	c__Sordariomycetes	o__Hypocreales	f__Nectriaceae	g__Fusarium	s__Fusarium_solani
11	OTU530	module hubs	k__Fungi	p__Basidiomycota	c__Agaricomycetes	o__Russulales	f__Russulaceae	g__Lactarius	s__Lactarius_volemus
11	OTU87	module hubs	k__Fungi	p__Ascomycota	c__Eurotiomycetes	o__Chaetothyriales	f__Herpotrichiellaceae	g__unclassified_Herpotrichiellaceae	s__Herpotrichiellaceae_sp
11	OTU511	module hubs	k__Fungi	k__Fungi_unclassified	k__Fungi_unclassified	k__Fungi_unclassified	k__Fungi_unclassified	k__Fungi_unclassified
11	OTU139	connectors	k__Fungi	p__Rozellomycota	c__Rozellomycota_cls_Incertae_sedis	o__GS11	f__unclassified_GS11	g__unclassified_GS11	s__GS11_sp
11	OTU478	connectors	k__Fungi	p__unclassified_Fungi	c__unclassified_Fungi	o__unclassified_Fungi	f__unclassified_Fungi	g__unclassified_Fungi	s__Fungi_sp
11	OTU749	connectors	k__Fungi	p__Ascomycota	p__Ascomycota_unclassified	p__Ascomycota_unclassified	p__Ascomycota_unclassified	p__Ascomycota_unclassified
11	OTU324	connectors	k__Fungi	k__Fungi_unclassified	k__Fungi_unclassified	k__Fungi_unclassified	k__Fungi_unclassified	k__Fungi_unclassified
11	OTU759	connectors	k__Fungi	p__Ascomycota	c__Sordariomycetes	o__Hypocreales	f__Clavicipitaceae	f__Clavicipitaceae_unclassified
11	OTU8488	connectors	k__Fungi	p__Ascomycota	c__Eurotiomycetes	o__Eurotiales	f__Trichocomaceae	g__Penicillium
11	OTU4795	connectors	k__Fungi	k__Fungi_unclassified	k__Fungi_unclassified	k__Fungi_unclassified	k__Fungi_unclassified	k__Fungi_unclassified
11	OTU614	connectors	k__Fungi	p__Ascomycota	c__Eurotiomycetes	o__Eurotiales	f__Trichocomaceae	g__Penicillium	s__Penicillium_sp
11	OTU5028	connectors	k__Fungi	p__Ascomycota	c__Eurotiomycetes	o__Chaetothyriales	f__Herpotrichiellaceae	g__unclassified_Herpotrichiellaceae	s__Herpotrichiellaceae_sp
11	OTU10547	connectors	k__Fungi	p__Basidiomycota	c__Tremellomycetes	o__Tremellales	f__Trimorphomycetaceae	g__Saitozyma	s__Saitozyma_podzolica
11	OTU18145	connectors	k__Fungi	p__Ascomycota	c__Eurotiomycetes	o__Eurotiales	f__Trichocomaceae	g__Penicillium	s__Penicillium_arenicola
11	OTU538	connectors	k__Fungi	p__Basidiomycota	c__Agaricomycetes	o__Russulales	f__Russulaceae	g__Russula	s__Russula_senecis
11	OTU500	connectors	k__Fungi	p__Rozellomycota	c__Rozellomycota_cls_Incertae_sedis	o__GS10	f__unclassified_GS10	g__unclassified_GS10	s__GS10_sp
11	OTU560	connectors	k__Fungi	p__Ascomycota	c__Sordariomycetes	o__Hypocreales	f__Clavicipitaceae	g__Metarhizium	s__Metarhizium_novozealandicum
11	OTU388	connectors	k__Fungi	p__Ascomycota	c__Sordariomycetes	o__Hypocreales	f__Hypocreales_fam_Incertae_sedis	g__Ilyonectria	s__Ilyonectria_destructans
11	OTU513	connectors	k__Fungi	p__Ascomycota	c__Lecanoromycetes	c__Lecanoromycetes_unclassified	c__Lecanoromycetes_unclassified	c__Lecanoromycetes_unclassified
11	OTU235	connectors	k__Fungi	p__Basidiomycota	c__Agaricomycetes	o__Sebacinales	f__Sebacinaceae	g__Sebacina	s__Sebacina_sp
11	OTU279	connectors	k__Fungi	p__Ascomycota	p__Ascomycota_unclassified	p__Ascomycota_unclassified	p__Ascomycota_unclassified	p__Ascomycota_unclassified
11	OTU674	connectors	k__Fungi	p__Basidiomycota	c__Agaricomycetes	o__Russulales	f__Russulaceae	g__Lactarius	s__Lactarius_volemus
11	OTU1228	connectors	k__Fungi	p__Ascomycota	c__Dothideomycetes	o__Hysteriales	f__unclassified_Hysteriales	g__unclassified_Hysteriales	s__Hysteriales_sp
11	OTU5839	connectors	k__Fungi	k__Fungi_unclassified	k__Fungi_unclassified	k__Fungi_unclassified	k__Fungi_unclassified	k__Fungi_unclassified
11	OTU17908	connectors	k__Fungi	p__Basidiomycota	c__Agaricomycetes	o__Thelephorales	f__Thelephoraceae	g__Tomentella	s__Tomentella_parmastoana
11	OTU811	connectors	k__Fungi	p__Ascomycota	p__Ascomycota_unclassified	p__Ascomycota_unclassified	p__Ascomycota_unclassified	p__Ascomycota_unclassified
11	OTU584	connectors	k__Fungi	p__Ascomycota	c__Eurotiomycetes	o__unclassified_Eurotiomycetes	f__unclassified_Eurotiomycetes	g__unclassified_Eurotiomycetes	s__Eurotiomycetes_sp
11	OTU322	connectors	k__Fungi	p__Ascomycota	c__Dothideomycetes	o__Mytilinidiales	f__Mytilinidiaceae	g__Lophium
11	OTU233	connectors	k__Fungi	p__Ascomycota	c__Sordariomycetes	o__Hypocreales	f__Hypocreaceae	g__Trichoderma	s__Trichoderma_pubescens
11	OTU438	connectors	k__Fungi	p__Ascomycota	c__Sordariomycetes	o__Chaetosphaeriales	f__Chaetosphaeriaceae	g__Chloridium	s__Chloridium_sp
11	OTU6524	connectors	k__Fungi	p__Mortierellomycota	c__Mortierellomycotina_cls_Incertae_sedis	o__Mortierellales	f__Mortierellaceae	g__Mortierella	s__Mortierella_zonata
11	OTU541	connectors	k__Fungi	p__Ascomycota	c__Eurotiomycetes	o__Chaetothyriales	f__Herpotrichiellaceae	f__Herpotrichiellaceae_unclassified
11	OTU7	connectors	k__Fungi	p__Basidiomycota	c__Agaricomycetes	o__Trechisporales	f__Hydnodontaceae	g__Trechispora
11	OTU153	connectors	k__Fungi	p__Basidiomycota	c__Tremellomycetes	o__Trichosporonales	f__Trichosporonaceae	g__Apiotrichum	s__Apiotrichum_dehoogii
11	OTU171	connectors	k__Fungi	p__Ascomycota	c__Eurotiomycetes	o__Eurotiales	f__Trichocomaceae	g__Penicillium	s__Penicillium_macrosclerotiorum
12	OTU154	module hubs	k__Fungi	p__Ascomycota	c__Sordariomycetes	o__Hypocreales	f__Ophiocordycipitaceae	g__Tolypocladium	s__Tolypocladium_album
12	OTU1000	module hubs	k__Fungi	p__Ascomycota	c__Eurotiomycetes	o__Eurotiales	f__Trichocomaceae	g__Penicillium	s__Penicillium_virgatum
12	OTU488	module hubs	k__Fungi	p__Mortierellomycota	c__Mortierellomycotina_cls_Incertae_sedis	o__Mortierellales	f__Mortierellaceae	g__Mortierella
12	OTU9872	module hubs	k__Fungi	p__Ascomycota	c__Leotiomycetes	o__Rhytismatales	f__Rhytismataceae	g__unclassified_Rhytismataceae	s__Rhytismataceae_sp
12	OTU230	connectors	k__Fungi	p__Ascomycota	c__Leotiomycetes	o__Leotiomycetes_ord_Incertae_sedis	f__Leotiomycetes_fam_Incertae_sedis	g__Collophora
12	OTU345	connectors	k__Fungi	p__Basidiomycota	c__Agaricomycetes	o__Cantharellales	f__Clavulinaceae	f__Clavulinaceae_unclassified
12	OTU1827	connectors	k__Fungi	p__Ascomycota	c__Eurotiomycetes	o__Chaetothyriales	o__Chaetothyriales_unclassified	o__Chaetothyriales_unclassified
12	OTU310	connectors	k__Fungi	p__Ascomycota	c__Saccharomycetes	o__Saccharomycetales	f__Trichomonascaceae	g__Spencermartinsiella	s__Spencermartinsiella_sp
12	OTU148	connectors	k__Fungi	p__Ascomycota	c__Leotiomycetes	o__Leotiomycetes_ord_Incertae_sedis	f__Leotiomycetes_fam_Incertae_sedis	g__Mycosymbioces	s__Mycosymbioces_sp
12	OTU253	connectors	k__Fungi	p__Ascomycota	p__Ascomycota_unclassified	p__Ascomycota_unclassified	p__Ascomycota_unclassified	p__Ascomycota_unclassified
12	OTU13294	connectors	k__Fungi	p__Ascomycota	c__Leotiomycetes	o__Helotiales	f__Helotiales_fam_Incertae_sedis	g__Scytalidium	s__Scytalidium_sp
12	OTU2388	connectors	k__Fungi	p__Ascomycota	c__Dothideomycetes	c__Dothideomycetes_unclassified	c__Dothideomycetes_unclassified	c__Dothideomycetes_unclassified
12	OTU3843	connectors	k__Fungi	p__Basidiomycota	c__Agaricomycetes	o__Sebacinales	f__Serendipitaceae	g__unclassified_Serendipitaceae	s__Serendipitaceae_sp
12	OTU203	connectors	k__Fungi	k__Fungi_unclassified	k__Fungi_unclassified	k__Fungi_unclassified	k__Fungi_unclassified	k__Fungi_unclassified
12	OTU259	connectors	k__Fungi	p__Ascomycota	c__Dothideomycetes	o__Capnodiales	f__Cladosporiaceae	g__Cladosporium
13	OTU139	module hubs	k__Fungi	p__Rozellomycota	c__Rozellomycota_cls_Incertae_sedis	o__GS11	f__unclassified_GS11	g__unclassified_GS11	s__GS11_sp
13	OTU698	module hubs	k__Fungi	k__Fungi_unclassified	k__Fungi_unclassified	k__Fungi_unclassified	k__Fungi_unclassified	k__Fungi_unclassified
13	OTU322	module hubs	k__Fungi	p__Ascomycota	c__Dothideomycetes	o__Mytilinidiales	f__Mytilinidiaceae	g__Lophium
13	OTU61	connectors	k__Fungi	p__Ascomycota	c__Eurotiomycetes	o__Eurotiales	f__Trichocomaceae	g__Talaromyces
13	OTU942	connectors	k__Fungi	p__Ascomycota	c__Eurotiomycetes	c__Eurotiomycetes_unclassified	c__Eurotiomycetes_unclassified	c__Eurotiomycetes_unclassified
13	OTU764	connectors	k__Fungi	p__Ascomycota	c__Dothideomycetes	o__Hysteriales	f__Gloniaceae	g__Cenococcum	s__Cenococcum_sp
13	OTU1030	connectors	k__Fungi	p__Rozellomycota	c__unclassified_Rozellomycota	o__unclassified_Rozellomycota	f__unclassified_Rozellomycota	g__unclassified_Rozellomycota	s__Rozellomycota_sp
13	OTU356	connectors	k__Fungi	p__Ascomycota	c__Sordariomycetes	o__Sordariomycetidae_ord_Incertae_sedis	f__Amplistromataceae	g__Acidothrix	s__Acidothrix_acidophila
13	OTU205	connectors	k__Fungi	p__Ascomycota	c__Eurotiomycetes	o__Eurotiales	f__Trichocomaceae	g__Penicillium	s__Penicillium_nodositatum
13	OTU155	connectors	k__Fungi	p__Mortierellomycota	c__Mortierellomycotina_cls_Incertae_sedis	o__Mortierellales	f__Mortierellaceae	g__Mortierella	s__Mortierella_kuhlmanii
13	OTU1658	connectors	k__Fungi	p__Ascomycota	c__Sordariomycetes	o__Sordariales	f__Chaetomiaceae	g__unclassified_Chaetomiaceae	s__Chaetomiaceae_sp
13	OTU748	connectors	k__Fungi	p__Basidiomycota	c__Agaricomycetes	o__Sebacinales	f__Serendipitaceae	g__unclassified_Serendipitaceae	s__Serendipitaceae_sp
13	OTU312	connectors	k__Fungi	p__Ascomycota	c__Sordariomycetes	o__Hypocreales	f__Nectriaceae	g__Fusarium	s__Fusarium_oxysporum
13	OTU1444	connectors	k__Fungi	k__Fungi_unclassified	k__Fungi_unclassified	k__Fungi_unclassified	k__Fungi_unclassified	k__Fungi_unclassified
13	OTU427	connectors	k__Fungi	p__Ascomycota	p__Ascomycota_unclassified	p__Ascomycota_unclassified	p__Ascomycota_unclassified	p__Ascomycota_unclassified
13	OTU1276	connectors	k__Fungi	p__Ascomycota	c__Pezizomycotina_cls_Incertae_sedis	o__Pezizomycotina_ord_Incertae_sedis	f__Pezizomycotina_fam_Incertae_sedis	g__Knufia	s__Knufia_sp
13	OTU19026	connectors	k__Fungi	p__Ascomycota	c__Eurotiomycetes	o__Eurotiales	f__Trichocomaceae	f__Trichocomaceae_unclassified
13	OTU363	connectors	k__Fungi	p__Basidiomycota	c__Agaricomycetes	o__Russulales	f__Russulaceae	g__Russula	s__Russula_sp
13	OTU4788	connectors	k__Fungi	p__Ascomycota	c__Eurotiomycetes	o__Chaetothyriales	f__Herpotrichiellaceae	g__unclassified_Herpotrichiellaceae	s__Herpotrichiellaceae_sp
14	OTU698	module hubs	k__Fungi	k__Fungi_unclassified	k__Fungi_unclassified	k__Fungi_unclassified	k__Fungi_unclassified	k__Fungi_unclassified
14	OTU2949	module hubs	k__Fungi	p__Ascomycota	c__Leotiomycetes	o__Leotiomycetes_ord_Incertae_sedis	f__Leotiomycetes_fam_Incertae_sedis	g__Mycosymbioces	s__Mycosymbioces_sp
14	OTU10	module hubs	k__Fungi	p__Ascomycota	c__Eurotiomycetes	o__Chaetothyriales	f__unclassified_Chaetothyriales	g__unclassified_Chaetothyriales	s__Chaetothyriales_sp
14	OTU182	module hubs	k__Fungi	p__Ascomycota	c__Sordariomycetes	o__Sordariales	f__Chaetomiaceae	g__Chaetomium	s__Chaetomium_homopilatum
14	OTU61	connectors	k__Fungi	p__Ascomycota	c__Eurotiomycetes	o__Eurotiales	f__Trichocomaceae	g__Talaromyces
14	OTU161	connectors	k__Fungi	p__Ascomycota	c__Eurotiomycetes	o__Eurotiales	f__Trichocomaceae	g__Penicillium
14	OTU310	connectors	k__Fungi	p__Ascomycota	c__Saccharomycetes	o__Saccharomycetales	f__Trichomonascaceae	g__Spencermartinsiella	s__Spencermartinsiella_sp
14	OTU312	connectors	k__Fungi	p__Ascomycota	c__Sordariomycetes	o__Hypocreales	f__Nectriaceae	g__Fusarium	s__Fusarium_oxysporum
14	OTU9872	connectors	k__Fungi	p__Ascomycota	c__Leotiomycetes	o__Rhytismatales	f__Rhytismataceae	g__unclassified_Rhytismataceae	s__Rhytismataceae_sp
14	OTU157	connectors	k__Fungi	p__Basidiomycota	c__Agaricomycetes	o__Cantharellales	f__Hydnaceae	g__Sistotrema	s__Sistotrema_muscicola
14	OTU19026	connectors	k__Fungi	p__Ascomycota	c__Eurotiomycetes	o__Eurotiales	f__Trichocomaceae	f__Trichocomaceae_unclassified
14	OTU688	connectors	k__Fungi	p__Rozellomycota	c__unclassified_Rozellomycota	o__unclassified_Rozellomycota	f__unclassified_Rozellomycota	g__unclassified_Rozellomycota	s__Rozellomycota_sp
14	OTU584	connectors	k__Fungi	p__Ascomycota	c__Eurotiomycetes	o__unclassified_Eurotiomycetes	f__unclassified_Eurotiomycetes	g__unclassified_Eurotiomycetes	s__Eurotiomycetes_sp
14	OTU201	connectors	k__Fungi	p__Basidiomycota	c__Agaricomycetes	o__Russulales	f__Russulaceae	g__Russula	s__Russula_densifolia
15	OTU154	module hubs	k__Fungi	p__Ascomycota	c__Sordariomycetes	o__Hypocreales	f__Ophiocordycipitaceae	g__Tolypocladium	s__Tolypocladium_album
15	OTU611	module hubs	k__Fungi	p__Ascomycota	c__Sordariomycetes	o__Hypocreales	f__Nectriaceae	g__Fusarium	s__Fusarium_solani
15	OTU811	module hubs	k__Fungi	p__Ascomycota	p__Ascomycota_unclassified	p__Ascomycota_unclassified	p__Ascomycota_unclassified	p__Ascomycota_unclassified
15	OTU530	module hubs	k__Fungi	p__Basidiomycota	c__Agaricomycetes	o__Russulales	f__Russulaceae	g__Lactarius	s__Lactarius_volemus
15	OTU13	module hubs	k__Fungi	p__Ascomycota	c__Dothideomycetes	o__Hysteriales	f__Gloniaceae	g__Cenococcum	s__Cenococcum_sp
15	OTU1421	module hubs	k__Fungi	p__Ascomycota	c__Eurotiomycetes	o__Chaetothyriales	f__unclassified_Chaetothyriales	g__unclassified_Chaetothyriales	s__Chaetothyriales_sp
15	OTU304	module hubs	k__Fungi	p__Ascomycota	c__Eurotiomycetes	o__Chaetothyriales	o__Chaetothyriales_unclassified	o__Chaetothyriales_unclassified
15	OTU293	connectors	k__Fungi	p__Ascomycota	c__Eurotiomycetes	o__Eurotiales	f__Trichocomaceae	g__Talaromyces
15	OTU212	connectors	k__Fungi	p__Ascomycota	c__Eurotiomycetes	o__Chaetothyriales	f__Herpotrichiellaceae	g__unclassified_Herpotrichiellaceae	s__Herpotrichiellaceae_sp
15	OTU1827	connectors	k__Fungi	p__Ascomycota	c__Eurotiomycetes	o__Chaetothyriales	o__Chaetothyriales_unclassified	o__Chaetothyriales_unclassified
15	OTU1110	connectors	k__Fungi	p__Rozellomycota	c__Rozellomycota_cls_Incertae_sedis	o__GS11	f__unclassified_GS11	g__unclassified_GS11	s__GS11_sp
15	OTU318	connectors	k__Fungi	p__Basidiomycota	c__Agaricomycetes	c__Agaricomycetes_unclassified	c__Agaricomycetes_unclassified	c__Agaricomycetes_unclassified
15	OTU852	connectors	k__Fungi	p__Ascomycota	p__Ascomycota_unclassified	p__Ascomycota_unclassified	p__Ascomycota_unclassified	p__Ascomycota_unclassified
15	OTU169	connectors	k__Fungi	p__Basidiomycota	c__Agaricomycetes	o__Boletales	f__Rhizopogonaceae	g__Rhizopogon	s__Rhizopogon_buenoi
15	OTU251	connectors	k__Fungi	p__Ascomycota	c__Lecanoromycetes	c__Lecanoromycetes_unclassified	c__Lecanoromycetes_unclassified	c__Lecanoromycetes_unclassified
15	OTU749	connectors	k__Fungi	p__Ascomycota	p__Ascomycota_unclassified	p__Ascomycota_unclassified	p__Ascomycota_unclassified	p__Ascomycota_unclassified
15	OTU224	connectors	k__Fungi	p__Ascomycota	c__Leotiomycetes	o__Helotiales	f__Helotiales_fam_Incertae_sedis	g__Infundichalara	s__Infundichalara_sp
15	OTU1132	connectors	k__Fungi	p__Ascomycota	c__Pezizomycotina_cls_Incertae_sedis	o__Pezizomycotina_ord_Incertae_sedis	f__Pezizomycotina_fam_Incertae_sedis	g__Arthrocladium	s__Arthrocladium_caudatum
15	OTU1164	connectors	k__Fungi	p__Basidiomycota	c__Agaricomycetes	o__Russulales	f__Russulaceae	g__Lactifluus
15	OTU148	connectors	k__Fungi	p__Ascomycota	c__Leotiomycetes	o__Leotiomycetes_ord_Incertae_sedis	f__Leotiomycetes_fam_Incertae_sedis	g__Mycosymbioces	s__Mycosymbioces_sp
15	OTU8488	connectors	k__Fungi	p__Ascomycota	c__Eurotiomycetes	o__Eurotiales	f__Trichocomaceae	g__Penicillium
15	OTU734	connectors	k__Fungi	p__Ascomycota	c__Leotiomycetes	c__Leotiomycetes_unclassified	c__Leotiomycetes_unclassified	c__Leotiomycetes_unclassified
15	OTU18496	connectors	k__Fungi	p__Basidiomycota	c__Tremellomycetes	o__Tremellales	f__Trimorphomycetaceae	g__Saitozyma	s__Saitozyma_podzolica
15	OTU500	connectors	k__Fungi	p__Rozellomycota	c__Rozellomycota_cls_Incertae_sedis	o__GS10	f__unclassified_GS10	g__unclassified_GS10	s__GS10_sp
15	OTU551	connectors	k__Fungi	p__Rozellomycota	c__Rozellomycota_cls_Incertae_sedis	o__GS11	f__unclassified_GS11	g__unclassified_GS11	s__GS11_sp
15	OTU689	connectors	k__Fungi	p__Ascomycota	c__Eurotiomycetes	o__Eurotiales	f__Trichocomaceae	g__Penicillium
15	OTU2388	connectors	k__Fungi	p__Ascomycota	c__Dothideomycetes	c__Dothideomycetes_unclassified	c__Dothideomycetes_unclassified	c__Dothideomycetes_unclassified
15	OTU7828	connectors	k__Fungi	p__Ascomycota	c__Leotiomycetes	o__Helotiales	f__Helotiales_fam_Incertae_sedis	g__Hyphodiscus	s__Hyphodiscus_sp
15	OTU331	connectors	k__Fungi	p__Ascomycota	c__Geoglossomycetes	o__Geoglossales	f__Geoglossaceae	g__Trichoglossum	s__Trichoglossum_octopartitum
15	OTU94	connectors	k__Fungi	p__Basidiomycota	c__Agaricomycetes	o__Agaricales	f__Amanitaceae	g__Amanita
15	OTU167	connectors	k__Fungi	p__Basidiomycota	c__Agaricomycetes	o__Cantharellales	f__Clavulinaceae	g__unclassified_Clavulinaceae	s__Clavulinaceae_sp
15	OTU1228	connectors	k__Fungi	p__Ascomycota	c__Dothideomycetes	o__Hysteriales	f__unclassified_Hysteriales	g__unclassified_Hysteriales	s__Hysteriales_sp
15	OTU5839	connectors	k__Fungi	k__Fungi_unclassified	k__Fungi_unclassified	k__Fungi_unclassified	k__Fungi_unclassified	k__Fungi_unclassified
15	OTU473	connectors	k__Fungi	p__Ascomycota	c__Leotiomycetes	c__Leotiomycetes_unclassified	c__Leotiomycetes_unclassified	c__Leotiomycetes_unclassified
15	OTU17908	connectors	k__Fungi	p__Basidiomycota	c__Agaricomycetes	o__Thelephorales	f__Thelephoraceae	g__Tomentella	s__Tomentella_parmastoana
15	OTU581	connectors	k__Fungi	p__Ascomycota	c__Leotiomycetes	o__Helotiales	f__Hyaloscyphaceae	g__Arachnopeziza
15	OTU141	connectors	k__Fungi	p__Ascomycota	c__Sordariomycetes	o__Hypocreales	f__Hypocreaceae	g__Trichoderma
15	OTU34	connectors	k__Fungi	p__Basidiomycota	c__Agaricomycetes	o__Auriculariales	f__Auriculariales_fam_Incertae_sedis	g__Basidiodendron	s__Basidiodendron_sp
15	OTU584	connectors	k__Fungi	p__Ascomycota	c__Eurotiomycetes	o__unclassified_Eurotiomycetes	f__unclassified_Eurotiomycetes	g__unclassified_Eurotiomycetes	s__Eurotiomycetes_sp
15	OTU609	connectors	k__Fungi	p__Basidiomycota	c__Agaricomycetes	o__Auriculariales	f__Auriculariales_fam_Incertae_sedis	g__Basidiodendron	s__Basidiodendron_sp
15	OTU322	connectors	k__Fungi	p__Ascomycota	c__Dothideomycetes	o__Mytilinidiales	f__Mytilinidiaceae	g__Lophium
15	OTU233	connectors	k__Fungi	p__Ascomycota	c__Sordariomycetes	o__Hypocreales	f__Hypocreaceae	g__Trichoderma	s__Trichoderma_pubescens
15	OTU511	connectors	k__Fungi	k__Fungi_unclassified	k__Fungi_unclassified	k__Fungi_unclassified	k__Fungi_unclassified	k__Fungi_unclassified
15	OTU67	connectors	k__Fungi	p__Ascomycota	p__Ascomycota_unclassified	p__Ascomycota_unclassified	p__Ascomycota_unclassified	p__Ascomycota_unclassified
15	OTU240	connectors	k__Fungi	p__Ascomycota	c__Sordariomycetes	c__Sordariomycetes_unclassified	c__Sordariomycetes_unclassified	c__Sordariomycetes_unclassified
15	OTU176	connectors	k__Fungi	p__Basidiomycota	c__Tremellomycetes	o__Tremellales	f__Tremellaceae	g__Tremella
15	OTU66	connectors	k__Fungi	p__Mortierellomycota	c__Mortierellomycotina_cls_Incertae_sedis	o__Mortierellales	f__Mortierellaceae	g__Mortierella	s__Mortierella_macrocystopsis
15	OTU171	connectors	k__Fungi	p__Ascomycota	c__Eurotiomycetes	o__Eurotiales	f__Trichocomaceae	g__Penicillium	s__Penicillium_macrosclerotiorum
16	OTU5257	module hubs	k__Fungi	p__Ascomycota	c__Eurotiomycetes	o__Chaetothyriales	f__Herpotrichiellaceae	f__Herpotrichiellaceae_unclassified
16	OTU324	module hubs	k__Fungi	k__Fungi_unclassified	k__Fungi_unclassified	k__Fungi_unclassified	k__Fungi_unclassified	k__Fungi_unclassified
16	OTU611	module hubs	k__Fungi	p__Ascomycota	c__Sordariomycetes	o__Hypocreales	f__Nectriaceae	g__Fusarium	s__Fusarium_solani
16	OTU3891	module hubs	k__Fungi	p__Basidiomycota	c__Agaricomycetes	o__Agaricales	f__Clavariaceae	g__Clavaria	s__Clavaria_citrinorubra
16	OTU9872	module hubs	k__Fungi	p__Ascomycota	c__Leotiomycetes	o__Rhytismatales	f__Rhytismataceae	g__unclassified_Rhytismataceae	s__Rhytismataceae_sp
16	OTU346	module hubs	k__Fungi	k__Fungi_unclassified	k__Fungi_unclassified	k__Fungi_unclassified	k__Fungi_unclassified	k__Fungi_unclassified
16	OTU670	connectors	k__Fungi	p__Ascomycota	c__Sordariomycetes	o__Hypocreales	f__unclassified_Hypocreales	g__unclassified_Hypocreales	s__Hypocreales_sp
16	OTU197	connectors	k__Fungi	p__Ascomycota	c__Leotiomycetes	o__Helotiales	f__Helotiales_fam_Incertae_sedis	f__Helotiales_fam_Incertae_sedis_unclassified
16	OTU698	connectors	k__Fungi	k__Fungi_unclassified	k__Fungi_unclassified	k__Fungi_unclassified	k__Fungi_unclassified	k__Fungi_unclassified
16	OTU2745	connectors	k__Fungi	p__Ascomycota	c__Eurotiomycetes	o__Chaetothyriales	f__unclassified_Chaetothyriales	g__unclassified_Chaetothyriales	s__Chaetothyriales_sp
16	OTU533	connectors	k__Fungi	p__Ascomycota	c__Leotiomycetes	o__Helotiales	f__Helotiaceae	f__Helotiaceae_unclassified
16	OTU3843	connectors	k__Fungi	p__Basidiomycota	c__Agaricomycetes	o__Sebacinales	f__Serendipitaceae	g__unclassified_Serendipitaceae	s__Serendipitaceae_sp
16	OTU373	connectors	k__Fungi	p__Mucoromycota	c__Umbelopsidomycetes	o__Umbelopsidales	f__Umbelopsidaceae	g__Umbelopsis	s__Umbelopsis_sp
16	OTU255	connectors	k__Fungi	p__Ascomycota	c__Eurotiomycetes	o__Chaetothyriales	f__unclassified_Chaetothyriales	g__unclassified_Chaetothyriales	s__Chaetothyriales_sp
16	OTU646	connectors	k__Fungi	p__Ascomycota	c__Leotiomycetes	o__Leotiomycetes_ord_Incertae_sedis	f__Leotiomycetes_fam_Incertae_sedis	g__Leohumicola	s__Leohumicola_sp
17	OTU2949	module hubs	k__Fungi	p__Ascomycota	c__Leotiomycetes	o__Leotiomycetes_ord_Incertae_sedis	f__Leotiomycetes_fam_Incertae_sedis	g__Mycosymbioces	s__Mycosymbioces_sp
17	OTU611	module hubs	k__Fungi	p__Ascomycota	c__Sordariomycetes	o__Hypocreales	f__Nectriaceae	g__Fusarium	s__Fusarium_solani
17	OTU530	module hubs	k__Fungi	p__Basidiomycota	c__Agaricomycetes	o__Russulales	f__Russulaceae	g__Lactarius	s__Lactarius_volemus
17	OTU12470	module hubs	k__Fungi	p__Basidiomycota	c__Agaricomycetes	c__Agaricomycetes_unclassified	c__Agaricomycetes_unclassified	c__Agaricomycetes_unclassified
17	OTU9872	module hubs	k__Fungi	p__Ascomycota	c__Leotiomycetes	o__Rhytismatales	f__Rhytismataceae	g__unclassified_Rhytismataceae	s__Rhytismataceae_sp
17	OTU346	module hubs	k__Fungi	k__Fungi_unclassified	k__Fungi_unclassified	k__Fungi_unclassified	k__Fungi_unclassified	k__Fungi_unclassified
17	OTU161	connectors	k__Fungi	p__Ascomycota	c__Eurotiomycetes	o__Eurotiales	f__Trichocomaceae	g__Penicillium
17	OTU310	connectors	k__Fungi	p__Ascomycota	c__Saccharomycetes	o__Saccharomycetales	f__Trichomonascaceae	g__Spencermartinsiella	s__Spencermartinsiella_sp
17	OTU356	connectors	k__Fungi	p__Ascomycota	c__Sordariomycetes	o__Sordariomycetidae_ord_Incertae_sedis	f__Amplistromataceae	g__Acidothrix	s__Acidothrix_acidophila
17	OTU1658	connectors	k__Fungi	p__Ascomycota	c__Sordariomycetes	o__Sordariales	f__Chaetomiaceae	g__unclassified_Chaetomiaceae	s__Chaetomiaceae_sp
17	OTU312	connectors	k__Fungi	p__Ascomycota	c__Sordariomycetes	o__Hypocreales	f__Nectriaceae	g__Fusarium	s__Fusarium_oxysporum
17	OTU557	connectors	k__Fungi	p__Ascomycota	c__Sordariomycetes	o__Sordariales	f__Chaetomiaceae	g__Chaetomium	s__Chaetomium_aureum
17	OTU297	connectors	k__Fungi	p__Basidiomycota	c__Agaricomycetes	o__Boletales	f__Boletaceae	g__Tylopilus	s__Tylopilus_balloui
17	OTU2832	connectors	k__Fungi	p__Ascomycota	c__Eurotiomycetes	o__Chaetothyriales	f__Herpotrichiellaceae	f__Herpotrichiellaceae_unclassified
17	OTU227	connectors	k__Fungi	k__Fungi_unclassified	k__Fungi_unclassified	k__Fungi_unclassified	k__Fungi_unclassified	k__Fungi_unclassified
17	OTU10547	connectors	k__Fungi	p__Basidiomycota	c__Tremellomycetes	o__Tremellales	f__Trimorphomycetaceae	g__Saitozyma	s__Saitozyma_podzolica
17	OTU1276	connectors	k__Fungi	p__Ascomycota	c__Pezizomycotina_cls_Incertae_sedis	o__Pezizomycotina_ord_Incertae_sedis	f__Pezizomycotina_fam_Incertae_sedis	g__Knufia	s__Knufia_sp
17	OTU91	connectors	k__Fungi	p__Ascomycota	c__Dothideomycetes	c__Dothideomycetes_unclassified	c__Dothideomycetes_unclassified	c__Dothideomycetes_unclassified
17	OTU141	connectors	k__Fungi	p__Ascomycota	c__Sordariomycetes	o__Hypocreales	f__Hypocreaceae	g__Trichoderma
17	OTU135	connectors	k__Fungi	p__Ascomycota	c__Dothideomycetes	o__Pleosporales	f__Pleosporales_fam_Incertae_sedis	g__Pyrenochaeta	s__Pyrenochaeta_sp
17	OTU240	connectors	k__Fungi	p__Ascomycota	c__Sordariomycetes	c__Sordariomycetes_unclassified	c__Sordariomycetes_unclassified	c__Sordariomycetes_unclassified
17	OTU82	connectors	k__Fungi	p__Ascomycota	p__Ascomycota_unclassified	p__Ascomycota_unclassified	p__Ascomycota_unclassified	p__Ascomycota_unclassified
18	OTU154	module hubs	k__Fungi	p__Ascomycota	c__Sordariomycetes	o__Hypocreales	f__Ophiocordycipitaceae	g__Tolypocladium	s__Tolypocladium_album
18	OTU677	module hubs	k__Fungi	k__Fungi_unclassified	k__Fungi_unclassified	k__Fungi_unclassified	k__Fungi_unclassified	k__Fungi_unclassified
18	OTU234	module hubs	k__Fungi	p__Rozellomycota	c__Rozellomycota_cls_Incertae_sedis	o__GS11	f__unclassified_GS11	g__unclassified_GS11	s__GS11_sp
18	OTU614	module hubs	k__Fungi	p__Ascomycota	c__Eurotiomycetes	o__Eurotiales	f__Trichocomaceae	g__Penicillium	s__Penicillium_sp
18	OTU689	module hubs	k__Fungi	p__Ascomycota	c__Eurotiomycetes	o__Eurotiales	f__Trichocomaceae	g__Penicillium
18	OTU611	module hubs	k__Fungi	p__Ascomycota	c__Sordariomycetes	o__Hypocreales	f__Nectriaceae	g__Fusarium	s__Fusarium_solani
18	OTU11507	module hubs	k__Fungi	p__Ascomycota	c__Dothideomycetes	o__Hysteriales	f__unclassified_Hysteriales	g__unclassified_Hysteriales	s__Hysteriales_sp
18	OTU340	module hubs	k__Fungi	p__Basidiomycota	c__Agaricomycetes	o__Trechisporales	f__Hydnodontaceae	g__Trechispora
18	OTU87	module hubs	k__Fungi	p__Ascomycota	c__Eurotiomycetes	o__Chaetothyriales	f__Herpotrichiellaceae	g__unclassified_Herpotrichiellaceae	s__Herpotrichiellaceae_sp
18	OTU222	module hubs	k__Fungi	p__Basidiomycota	c__Agaricomycetes	o__Auriculariales	f__unclassified_Auriculariales	g__unclassified_Auriculariales	s__Auriculariales_sp
18	OTU156	module hubs	k__Fungi	p__Basidiomycota	c__Agaricomycetes	o__Agaricales	f__Amanitaceae	g__Amanita
18	OTU382	module hubs	k__Fungi	p__Ascomycota	c__Orbiliomycetes	o__Orbiliales	f__Orbiliaceae	g__Hyalorbilia
18	OTU2	module hubs	k__Fungi	p__Basidiomycota	c__Tremellomycetes	o__Tremellales	f__Trimorphomycetaceae	g__Saitozyma	s__Saitozyma_podzolica
18	OTU61	connectors	k__Fungi	p__Ascomycota	c__Eurotiomycetes	o__Eurotiales	f__Trichocomaceae	g__Talaromyces
18	OTU1109	connectors	k__Fungi	p__Ascomycota	c__Dothideomycetes	o__Dothideales	f__Dothioraceae	g__Hormonema	s__Hormonema_macrosporum
18	OTU749	connectors	k__Fungi	p__Ascomycota	p__Ascomycota_unclassified	p__Ascomycota_unclassified	p__Ascomycota_unclassified	p__Ascomycota_unclassified
18	OTU2145	connectors	k__Fungi	p__Ascomycota	c__Eurotiomycetes	o__Chaetothyriales	o__Chaetothyriales_unclassified	o__Chaetothyriales_unclassified
18	OTU3398	connectors	k__Fungi	p__Ascomycota	c__Leotiomycetes	o__Helotiales	f__Hyaloscyphaceae	g__Lachnum	s__Lachnum_sp
18	OTU356	connectors	k__Fungi	p__Ascomycota	c__Sordariomycetes	o__Sordariomycetidae_ord_Incertae_sedis	f__Amplistromataceae	g__Acidothrix	s__Acidothrix_acidophila
18	OTU1285	connectors	k__Fungi	p__Ascomycota	c__Dothideomycetes	o__Pleosporales	f__Latoruaceae	g__Matsushimamyces	s__Matsushimamyces_venustum
18	OTU8488	connectors	k__Fungi	p__Ascomycota	c__Eurotiomycetes	o__Eurotiales	f__Trichocomaceae	g__Penicillium
18	OTU323	connectors	k__Fungi	p__Basidiomycota	c__Agaricomycetes	o__Agaricales	f__Entolomataceae	g__Clitopilus	s__Clitopilus_sp
18	OTU389	connectors	k__Fungi	p__Ascomycota	c__Dothideomycetes	o__Hysteriales	f__Gloniaceae	g__Cenococcum	s__Cenococcum_sp
18	OTU857	connectors	k__Fungi	p__Ascomycota	c__Eurotiomycetes	o__Eurotiales	f__Trichocomaceae	g__Penicillium	s__Penicillium_citreonigrum
18	OTU533	connectors	k__Fungi	p__Ascomycota	c__Leotiomycetes	o__Helotiales	f__Helotiaceae	f__Helotiaceae_unclassified
18	OTU276	connectors	k__Fungi	p__Basidiomycota	c__Tremellomycetes	o__Tremellales	f__Trimorphomycetaceae	g__Saitozyma	s__Saitozyma_podzolica
18	OTU734	connectors	k__Fungi	p__Ascomycota	c__Leotiomycetes	c__Leotiomycetes_unclassified	c__Leotiomycetes_unclassified	c__Leotiomycetes_unclassified
18	OTU586	connectors	k__Fungi	p__Ascomycota	c__Eurotiomycetes	o__Eurotiales	f__Trichocomaceae	g__Aspergillus	s__Aspergillus_brunneouniseriatus
18	OTU997	connectors	k__Fungi	p__Ascomycota	c__Eurotiomycetes	o__Chaetothyriales	f__Herpotrichiellaceae	g__Cladophialophora	s__Cladophialophora_sylvestris
18	OTU388	connectors	k__Fungi	p__Ascomycota	c__Sordariomycetes	o__Hypocreales	f__Hypocreales_fam_Incertae_sedis	g__Ilyonectria	s__Ilyonectria_destructans
18	OTU607	connectors	k__Fungi	p__Ascomycota	p__Ascomycota_unclassified	p__Ascomycota_unclassified	p__Ascomycota_unclassified	p__Ascomycota_unclassified
18	OTU26	connectors	k__Fungi	k__Fungi_unclassified	k__Fungi_unclassified	k__Fungi_unclassified	k__Fungi_unclassified	k__Fungi_unclassified
18	OTU377	connectors	k__Fungi	p__Ascomycota	c__Sordariomycetes	o__Coniochaetales	f__Coniochaetaceae	g__unclassified_Coniochaetaceae	s__Coniochaetaceae_sp
18	OTU898	connectors	k__Fungi	p__Ascomycota	c__Sordariomycetes	c__Sordariomycetes_unclassified	c__Sordariomycetes_unclassified	c__Sordariomycetes_unclassified
18	OTU2220	connectors	k__Fungi	p__Rozellomycota	c__unclassified_Rozellomycota	o__unclassified_Rozellomycota	f__unclassified_Rozellomycota	g__unclassified_Rozellomycota	s__Rozellomycota_sp
18	OTU167	connectors	k__Fungi	p__Basidiomycota	c__Agaricomycetes	o__Cantharellales	f__Clavulinaceae	g__unclassified_Clavulinaceae	s__Clavulinaceae_sp
18	OTU1228	connectors	k__Fungi	p__Ascomycota	c__Dothideomycetes	o__Hysteriales	f__unclassified_Hysteriales	g__unclassified_Hysteriales	s__Hysteriales_sp
18	OTU228	connectors	k__Fungi	p__Ascomycota	c__Leotiomycetes	o__Leotiomycetes_ord_Incertae_sedis	f__Pseudeurotiaceae	f__Pseudeurotiaceae_unclassified
18	OTU17908	connectors	k__Fungi	p__Basidiomycota	c__Agaricomycetes	o__Thelephorales	f__Thelephoraceae	g__Tomentella	s__Tomentella_parmastoana
18	OTU811	connectors	k__Fungi	p__Ascomycota	p__Ascomycota_unclassified	p__Ascomycota_unclassified	p__Ascomycota_unclassified	p__Ascomycota_unclassified
18	OTU581	connectors	k__Fungi	p__Ascomycota	c__Leotiomycetes	o__Helotiales	f__Hyaloscyphaceae	g__Arachnopeziza
18	OTU681	connectors	k__Fungi	p__Ascomycota	c__Lecanoromycetes	o__Peltigerales	f__Pannariaceae	g__Pectenia	s__Pectenia_plumbea
18	OTU779	connectors	k__Fungi	p__Rozellomycota	c__Rozellomycota_cls_Incertae_sedis	o__GS11	f__unclassified_GS11	g__unclassified_GS11	s__GS11_sp
18	OTU65	connectors	k__Fungi	p__Ascomycota	c__Leotiomycetes	o__Leotiomycetes_ord_Incertae_sedis	f__Leotiomycetes_fam_Incertae_sedis	g__Leohumicola	s__Leohumicola_verrucosa
18	OTU6465	connectors	k__Fungi	p__Ascomycota	c__Eurotiomycetes	o__Chaetothyriales	o__Chaetothyriales_unclassified	o__Chaetothyriales_unclassified
18	OTU34	connectors	k__Fungi	p__Basidiomycota	c__Agaricomycetes	o__Auriculariales	f__Auriculariales_fam_Incertae_sedis	g__Basidiodendron	s__Basidiodendron_sp
18	OTU221	connectors	k__Fungi	p__Ascomycota	c__Leotiomycetes	c__Leotiomycetes_unclassified	c__Leotiomycetes_unclassified	c__Leotiomycetes_unclassified
18	OTU322	connectors	k__Fungi	p__Ascomycota	c__Dothideomycetes	o__Mytilinidiales	f__Mytilinidiaceae	g__Lophium
18	OTU438	connectors	k__Fungi	p__Ascomycota	c__Sordariomycetes	o__Chaetosphaeriales	f__Chaetosphaeriaceae	g__Chloridium	s__Chloridium_sp
18	OTU332	connectors	k__Fungi	p__Ascomycota	c__Eurotiomycetes	o__Eurotiales	f__Trichocomaceae	g__Penicillium	s__Penicillium_sp
18	OTU437	connectors	k__Fungi	p__Basidiomycota	c__Agaricomycetes	o__Russulales	f__Russulaceae	g__Russula	s__Russula_sanguinea
18	OTU6524	connectors	k__Fungi	p__Mortierellomycota	c__Mortierellomycotina_cls_Incertae_sedis	o__Mortierellales	f__Mortierellaceae	g__Mortierella	s__Mortierella_zonata
18	OTU646	connectors	k__Fungi	p__Ascomycota	c__Leotiomycetes	o__Leotiomycetes_ord_Incertae_sedis	f__Leotiomycetes_fam_Incertae_sedis	g__Leohumicola	s__Leohumicola_sp
18	OTU40	connectors	k__Fungi	p__Ascomycota	c__Eurotiomycetes	o__Chaetothyriales	f__Herpotrichiellaceae	g__unclassified_Herpotrichiellaceae	s__Herpotrichiellaceae_sp
19	OTU231	module hubs	k__Fungi	p__Rozellomycota	c__Rozellomycota_cls_Incertae_sedis	o__GS11	f__unclassified_GS11	g__unclassified_GS11	s__GS11_sp
19	OTU154	module hubs	k__Fungi	p__Ascomycota	c__Sordariomycetes	o__Hypocreales	f__Ophiocordycipitaceae	g__Tolypocladium	s__Tolypocladium_album
19	OTU148	module hubs	k__Fungi	p__Ascomycota	c__Leotiomycetes	o__Leotiomycetes_ord_Incertae_sedis	f__Leotiomycetes_fam_Incertae_sedis	g__Mycosymbioces	s__Mycosymbioces_sp
19	OTU583	module hubs	k__Fungi	p__Ascomycota	c__Sordariomycetes	o__Chaetosphaeriales	f__Chaetosphaeriaceae	g__Chaetosphaeria	s__Chaetosphaeria_vermicularioides
19	OTU500	module hubs	k__Fungi	p__Rozellomycota	c__Rozellomycota_cls_Incertae_sedis	o__GS10	f__unclassified_GS10	g__unclassified_GS10	s__GS10_sp
19	OTU689	module hubs	k__Fungi	p__Ascomycota	c__Eurotiomycetes	o__Eurotiales	f__Trichocomaceae	g__Penicillium
19	OTU611	module hubs	k__Fungi	p__Ascomycota	c__Sordariomycetes	o__Hypocreales	f__Nectriaceae	g__Fusarium	s__Fusarium_solani
19	OTU488	module hubs	k__Fungi	p__Mortierellomycota	c__Mortierellomycotina_cls_Incertae_sedis	o__Mortierellales	f__Mortierellaceae	g__Mortierella
19	OTU811	module hubs	k__Fungi	p__Ascomycota	p__Ascomycota_unclassified	p__Ascomycota_unclassified	p__Ascomycota_unclassified	p__Ascomycota_unclassified
19	OTU346	module hubs	k__Fungi	k__Fungi_unclassified	k__Fungi_unclassified	k__Fungi_unclassified	k__Fungi_unclassified	k__Fungi_unclassified
19	OTU119	module hubs	k__Fungi	k__Fungi_unclassified	k__Fungi_unclassified	k__Fungi_unclassified	k__Fungi_unclassified	k__Fungi_unclassified
19	OTU584	module hubs	k__Fungi	p__Ascomycota	c__Eurotiomycetes	o__unclassified_Eurotiomycetes	f__unclassified_Eurotiomycetes	g__unclassified_Eurotiomycetes	s__Eurotiomycetes_sp
19	OTU2	module hubs	k__Fungi	p__Basidiomycota	c__Tremellomycetes	o__Tremellales	f__Trimorphomycetaceae	g__Saitozyma	s__Saitozyma_podzolica
19	OTU1110	connectors	k__Fungi	p__Rozellomycota	c__Rozellomycota_cls_Incertae_sedis	o__GS11	f__unclassified_GS11	g__unclassified_GS11	s__GS11_sp
19	OTU318	connectors	k__Fungi	p__Basidiomycota	c__Agaricomycetes	c__Agaricomycetes_unclassified	c__Agaricomycetes_unclassified	c__Agaricomycetes_unclassified
19	OTU2648	connectors	k__Fungi	p__Ascomycota	p__Ascomycota_unclassified	p__Ascomycota_unclassified	p__Ascomycota_unclassified	p__Ascomycota_unclassified
19	OTU324	connectors	k__Fungi	k__Fungi_unclassified	k__Fungi_unclassified	k__Fungi_unclassified	k__Fungi_unclassified	k__Fungi_unclassified
19	OTU356	connectors	k__Fungi	p__Ascomycota	c__Sordariomycetes	o__Sordariomycetidae_ord_Incertae_sedis	f__Amplistromataceae	g__Acidothrix	s__Acidothrix_acidophila
19	OTU759	connectors	k__Fungi	p__Ascomycota	c__Sordariomycetes	o__Hypocreales	f__Clavicipitaceae	f__Clavicipitaceae_unclassified
19	OTU389	connectors	k__Fungi	p__Ascomycota	c__Dothideomycetes	o__Hysteriales	f__Gloniaceae	g__Cenococcum	s__Cenococcum_sp
19	OTU5028	connectors	k__Fungi	p__Ascomycota	c__Eurotiomycetes	o__Chaetothyriales	f__Herpotrichiellaceae	g__unclassified_Herpotrichiellaceae	s__Herpotrichiellaceae_sp
19	OTU2832	connectors	k__Fungi	p__Ascomycota	c__Eurotiomycetes	o__Chaetothyriales	f__Herpotrichiellaceae	f__Herpotrichiellaceae_unclassified
19	OTU734	connectors	k__Fungi	p__Ascomycota	c__Leotiomycetes	c__Leotiomycetes_unclassified	c__Leotiomycetes_unclassified	c__Leotiomycetes_unclassified
19	OTU586	connectors	k__Fungi	p__Ascomycota	c__Eurotiomycetes	o__Eurotiales	f__Trichocomaceae	g__Aspergillus	s__Aspergillus_brunneouniseriatus
19	OTU2220	connectors	k__Fungi	p__Rozellomycota	c__unclassified_Rozellomycota	o__unclassified_Rozellomycota	f__unclassified_Rozellomycota	g__unclassified_Rozellomycota	s__Rozellomycota_sp
19	OTU17908	connectors	k__Fungi	p__Basidiomycota	c__Agaricomycetes	o__Thelephorales	f__Thelephoraceae	g__Tomentella	s__Tomentella_parmastoana
19	OTU530	connectors	k__Fungi	p__Basidiomycota	c__Agaricomycetes	o__Russulales	f__Russulaceae	g__Lactarius	s__Lactarius_volemus
19	OTU34	connectors	k__Fungi	p__Basidiomycota	c__Agaricomycetes	o__Auriculariales	f__Auriculariales_fam_Incertae_sedis	g__Basidiodendron	s__Basidiodendron_sp
19	OTU128	connectors	k__Fungi	k__Fungi_unclassified	k__Fungi_unclassified	k__Fungi_unclassified	k__Fungi_unclassified	k__Fungi_unclassified
19	OTU609	connectors	k__Fungi	p__Basidiomycota	c__Agaricomycetes	o__Auriculariales	f__Auriculariales_fam_Incertae_sedis	g__Basidiodendron	s__Basidiodendron_sp
19	OTU233	connectors	k__Fungi	p__Ascomycota	c__Sordariomycetes	o__Hypocreales	f__Hypocreaceae	g__Trichoderma	s__Trichoderma_pubescens
19	OTU438	connectors	k__Fungi	p__Ascomycota	c__Sordariomycetes	o__Chaetosphaeriales	f__Chaetosphaeriaceae	g__Chloridium	s__Chloridium_sp
19	OTU315	connectors	k__Fungi	p__Ascomycota	c__Eurotiomycetes	o__Chaetothyriales	o__Chaetothyriales_unclassified	o__Chaetothyriales_unclassified
19	OTU51	connectors	k__Fungi	p__Basidiomycota	c__Agaricomycetes	o__Russulales	f__Russulaceae	g__Russula	s__Russula_sp
20	OTU318	module hubs	k__Fungi	p__Basidiomycota	c__Agaricomycetes	c__Agaricomycetes_unclassified	c__Agaricomycetes_unclassified	c__Agaricomycetes_unclassified
20	OTU1109	module hubs	k__Fungi	p__Ascomycota	c__Dothideomycetes	o__Dothideales	f__Dothioraceae	g__Hormonema	s__Hormonema_macrosporum
20	OTU857	module hubs	k__Fungi	p__Ascomycota	c__Eurotiomycetes	o__Eurotiales	f__Trichocomaceae	g__Penicillium	s__Penicillium_citreonigrum
20	OTU488	module hubs	k__Fungi	p__Mortierellomycota	c__Mortierellomycotina_cls_Incertae_sedis	o__Mortierellales	f__Mortierellaceae	g__Mortierella
20	OTU3891	module hubs	k__Fungi	p__Basidiomycota	c__Agaricomycetes	o__Agaricales	f__Clavariaceae	g__Clavaria	s__Clavaria_citrinorubra
20	OTU109	module hubs	k__Fungi	p__Ascomycota	c__Sordariomycetes	o__Sordariales	f__unclassified_Sordariales	g__unclassified_Sordariales	s__Sordariales_sp
20	OTU61	connectors	k__Fungi	p__Ascomycota	c__Eurotiomycetes	o__Eurotiales	f__Trichocomaceae	g__Talaromyces
20	OTU345	connectors	k__Fungi	p__Basidiomycota	c__Agaricomycetes	o__Cantharellales	f__Clavulinaceae	f__Clavulinaceae_unclassified
20	OTU942	connectors	k__Fungi	p__Ascomycota	c__Eurotiomycetes	c__Eurotiomycetes_unclassified	c__Eurotiomycetes_unclassified	c__Eurotiomycetes_unclassified
20	OTU208	connectors	k__Fungi	p__Ascomycota	c__Leotiomycetes	o__Leotiales	f__Leotiaceae	g__Pezoloma	s__Pezoloma_ericae
20	OTU862	connectors	k__Fungi	p__Mucoromycota	c__Mucoromycotina_cls_Incertae_sedis	o__GS23	f__unclassified_GS23	g__unclassified_GS23	s__GS23_sp
20	OTU527	connectors	k__Fungi	k__Fungi_unclassified	k__Fungi_unclassified	k__Fungi_unclassified	k__Fungi_unclassified	k__Fungi_unclassified
20	OTU356	connectors	k__Fungi	p__Ascomycota	c__Sordariomycetes	o__Sordariomycetidae_ord_Incertae_sedis	f__Amplistromataceae	g__Acidothrix	s__Acidothrix_acidophila
20	OTU148	connectors	k__Fungi	p__Ascomycota	c__Leotiomycetes	o__Leotiomycetes_ord_Incertae_sedis	f__Leotiomycetes_fam_Incertae_sedis	g__Mycosymbioces	s__Mycosymbioces_sp
20	OTU8488	connectors	k__Fungi	p__Ascomycota	c__Eurotiomycetes	o__Eurotiales	f__Trichocomaceae	g__Penicillium
20	OTU4795	connectors	k__Fungi	k__Fungi_unclassified	k__Fungi_unclassified	k__Fungi_unclassified	k__Fungi_unclassified	k__Fungi_unclassified
20	OTU677	connectors	k__Fungi	k__Fungi_unclassified	k__Fungi_unclassified	k__Fungi_unclassified	k__Fungi_unclassified	k__Fungi_unclassified
20	OTU505	connectors	k__Fungi	p__Ascomycota	c__Dothideomycetes	o__Capnodiales	o__Capnodiales_unclassified	o__Capnodiales_unclassified
20	OTU533	connectors	k__Fungi	p__Ascomycota	c__Leotiomycetes	o__Helotiales	f__Helotiaceae	f__Helotiaceae_unclassified
20	OTU1661	connectors	k__Fungi	p__Mucoromycota	c__Mucoromycotina_cls_Incertae_sedis	o__GS23	f__unclassified_GS23	g__unclassified_GS23	s__GS23_sp
20	OTU429	connectors	k__Fungi	p__Ascomycota	c__Leotiomycetes	o__Leotiomycetes_ord_Incertae_sedis	f__Myxotrichaceae	g__Oidiodendron	s__Oidiodendron_echinulatum
20	OTU967	connectors	k__Fungi	k__Fungi_unclassified	k__Fungi_unclassified	k__Fungi_unclassified	k__Fungi_unclassified	k__Fungi_unclassified
20	OTU65	connectors	k__Fungi	p__Ascomycota	c__Leotiomycetes	o__Leotiomycetes_ord_Incertae_sedis	f__Leotiomycetes_fam_Incertae_sedis	g__Leohumicola	s__Leohumicola_verrucosa
20	OTU87	connectors	k__Fungi	p__Ascomycota	c__Eurotiomycetes	o__Chaetothyriales	f__Herpotrichiellaceae	g__unclassified_Herpotrichiellaceae	s__Herpotrichiellaceae_sp
20	OTU5552	connectors	k__Fungi	p__Basidiomycota	c__Agaricomycetes	o__Sebacinales	f__Serendipitaceae	f__Serendipitaceae_unclassified
20	OTU552	connectors	k__Fungi	p__Ascomycota	c__Dothideomycetes	o__Capnodiales	f__Teratosphaeriaceae	g__Devriesia	s__Devriesia_sp
20	OTU66	connectors	k__Fungi	p__Mortierellomycota	c__Mortierellomycotina_cls_Incertae_sedis	o__Mortierellales	f__Mortierellaceae	g__Mortierella	s__Mortierella_macrocystopsis
21	OTU9	module hubs	k__Fungi	p__Ascomycota	c__Leotiomycetes	o__Leotiomycetes_ord_Incertae_sedis	f__Myxotrichaceae	g__Oidiodendron	s__Oidiodendron_chlamydosporicum
21	OTU310	module hubs	k__Fungi	p__Ascomycota	c__Saccharomycetes	o__Saccharomycetales	f__Trichomonascaceae	g__Spencermartinsiella	s__Spencermartinsiella_sp
21	OTU191	module hubs	k__Fungi	p__Ascomycota	c__Leotiomycetes	o__Leotiomycetes_ord_Incertae_sedis	f__Leotiomycetes_fam_Incertae_sedis	g__Mycosymbioces	s__Mycosymbioces_sp
21	OTU234	module hubs	k__Fungi	p__Rozellomycota	c__Rozellomycota_cls_Incertae_sedis	o__GS11	f__unclassified_GS11	g__unclassified_GS11	s__GS11_sp
21	OTU611	module hubs	k__Fungi	p__Ascomycota	c__Sordariomycetes	o__Hypocreales	f__Nectriaceae	g__Fusarium	s__Fusarium_solani
21	OTU530	module hubs	k__Fungi	p__Basidiomycota	c__Agaricomycetes	o__Russulales	f__Russulaceae	g__Lactarius	s__Lactarius_volemus
21	OTU11507	module hubs	k__Fungi	p__Ascomycota	c__Dothideomycetes	o__Hysteriales	f__unclassified_Hysteriales	g__unclassified_Hysteriales	s__Hysteriales_sp
21	OTU119	module hubs	k__Fungi	k__Fungi_unclassified	k__Fungi_unclassified	k__Fungi_unclassified	k__Fungi_unclassified	k__Fungi_unclassified
21	OTU10	module hubs	k__Fungi	p__Ascomycota	c__Eurotiomycetes	o__Chaetothyriales	f__unclassified_Chaetothyriales	g__unclassified_Chaetothyriales	s__Chaetothyriales_sp
21	OTU340	module hubs	k__Fungi	p__Basidiomycota	c__Agaricomycetes	o__Trechisporales	f__Hydnodontaceae	g__Trechispora
21	OTU87	module hubs	k__Fungi	p__Ascomycota	c__Eurotiomycetes	o__Chaetothyriales	f__Herpotrichiellaceae	g__unclassified_Herpotrichiellaceae	s__Herpotrichiellaceae_sp
21	OTU6524	module hubs	k__Fungi	p__Mortierellomycota	c__Mortierellomycotina_cls_Incertae_sedis	o__Mortierellales	f__Mortierellaceae	g__Mortierella	s__Mortierella_zonata
21	OTU61	connectors	k__Fungi	p__Ascomycota	c__Eurotiomycetes	o__Eurotiales	f__Trichocomaceae	g__Talaromyces
21	OTU244	connectors	k__Fungi	p__Basidiomycota	c__Agaricomycetes	o__Thelephorales	f__Thelephoraceae	g__Tomentella	s__Tomentella_stuposa
21	OTU942	connectors	k__Fungi	p__Ascomycota	c__Eurotiomycetes	c__Eurotiomycetes_unclassified	c__Eurotiomycetes_unclassified	c__Eurotiomycetes_unclassified
21	OTU1827	connectors	k__Fungi	p__Ascomycota	c__Eurotiomycetes	o__Chaetothyriales	o__Chaetothyriales_unclassified	o__Chaetothyriales_unclassified
21	OTU883	connectors	k__Fungi	p__Ascomycota	c__Leotiomycetes	o__Leotiomycetes_ord_Incertae_sedis	f__Leotiomycetes_fam_Incertae_sedis	g__Mycosymbioces	s__Mycosymbioces_sp
21	OTU1110	connectors	k__Fungi	p__Rozellomycota	c__Rozellomycota_cls_Incertae_sedis	o__GS11	f__unclassified_GS11	g__unclassified_GS11	s__GS11_sp
21	OTU318	connectors	k__Fungi	p__Basidiomycota	c__Agaricomycetes	c__Agaricomycetes_unclassified	c__Agaricomycetes_unclassified	c__Agaricomycetes_unclassified
21	OTU383	connectors	k__Fungi	k__Fungi_unclassified	k__Fungi_unclassified	k__Fungi_unclassified	k__Fungi_unclassified	k__Fungi_unclassified
21	OTU852	connectors	k__Fungi	p__Ascomycota	p__Ascomycota_unclassified	p__Ascomycota_unclassified	p__Ascomycota_unclassified	p__Ascomycota_unclassified
21	OTU16360	connectors	k__Fungi	p__Ascomycota	c__Eurotiomycetes	o__Eurotiales	f__Trichocomaceae	g__Penicillium
21	OTU251	connectors	k__Fungi	p__Ascomycota	c__Lecanoromycetes	c__Lecanoromycetes_unclassified	c__Lecanoromycetes_unclassified	c__Lecanoromycetes_unclassified
21	OTU527	connectors	k__Fungi	k__Fungi_unclassified	k__Fungi_unclassified	k__Fungi_unclassified	k__Fungi_unclassified	k__Fungi_unclassified
21	OTU267	connectors	k__Fungi	p__Basidiomycota	c__Agaricomycetes	o__Thelephorales	f__Thelephoraceae	g__Tomentella	s__Tomentella_sp
21	OTU8488	connectors	k__Fungi	p__Ascomycota	c__Eurotiomycetes	o__Eurotiales	f__Trichocomaceae	g__Penicillium
21	OTU323	connectors	k__Fungi	p__Basidiomycota	c__Agaricomycetes	o__Agaricales	f__Entolomataceae	g__Clitopilus	s__Clitopilus_sp
21	OTU389	connectors	k__Fungi	p__Ascomycota	c__Dothideomycetes	o__Hysteriales	f__Gloniaceae	g__Cenococcum	s__Cenococcum_sp
21	OTU857	connectors	k__Fungi	p__Ascomycota	c__Eurotiomycetes	o__Eurotiales	f__Trichocomaceae	g__Penicillium	s__Penicillium_citreonigrum
21	OTU297	connectors	k__Fungi	p__Basidiomycota	c__Agaricomycetes	o__Boletales	f__Boletaceae	g__Tylopilus	s__Tylopilus_balloui
21	OTU2832	connectors	k__Fungi	p__Ascomycota	c__Eurotiomycetes	o__Chaetothyriales	f__Herpotrichiellaceae	f__Herpotrichiellaceae_unclassified
21	OTU227	connectors	k__Fungi	k__Fungi_unclassified	k__Fungi_unclassified	k__Fungi_unclassified	k__Fungi_unclassified	k__Fungi_unclassified
21	OTU734	connectors	k__Fungi	p__Ascomycota	c__Leotiomycetes	c__Leotiomycetes_unclassified	c__Leotiomycetes_unclassified	c__Leotiomycetes_unclassified
21	OTU586	connectors	k__Fungi	p__Ascomycota	c__Eurotiomycetes	o__Eurotiales	f__Trichocomaceae	g__Aspergillus	s__Aspergillus_brunneouniseriatus
21	OTU18496	connectors	k__Fungi	p__Basidiomycota	c__Tremellomycetes	o__Tremellales	f__Trimorphomycetaceae	g__Saitozyma	s__Saitozyma_podzolica
21	OTU18145	connectors	k__Fungi	p__Ascomycota	c__Eurotiomycetes	o__Eurotiales	f__Trichocomaceae	g__Penicillium	s__Penicillium_arenicola
21	OTU583	connectors	k__Fungi	p__Ascomycota	c__Sordariomycetes	o__Chaetosphaeriales	f__Chaetosphaeriaceae	g__Chaetosphaeria	s__Chaetosphaeria_vermicularioides
21	OTU560	connectors	k__Fungi	p__Ascomycota	c__Sordariomycetes	o__Hypocreales	f__Clavicipitaceae	g__Metarhizium	s__Metarhizium_novozealandicum
21	OTU2388	connectors	k__Fungi	p__Ascomycota	c__Dothideomycetes	c__Dothideomycetes_unclassified	c__Dothideomycetes_unclassified	c__Dothideomycetes_unclassified
21	OTU9090	connectors	k__Fungi	p__Ascomycota	c__Eurotiomycetes	o__Eurotiales	f__Trichocomaceae	g__Talaromyces	s__Talaromyces_oumae-annae
21	OTU388	connectors	k__Fungi	p__Ascomycota	c__Sordariomycetes	o__Hypocreales	f__Hypocreales_fam_Incertae_sedis	g__Ilyonectria	s__Ilyonectria_destructans
21	OTU94	connectors	k__Fungi	p__Basidiomycota	c__Agaricomycetes	o__Agaricales	f__Amanitaceae	g__Amanita
21	OTU9516	connectors	k__Fungi	p__Basidiomycota	c__Tremellomycetes	o__Tremellales	f__Trimorphomycetaceae	g__Saitozyma	s__Saitozyma_podzolica
21	OTU2220	connectors	k__Fungi	p__Rozellomycota	c__unclassified_Rozellomycota	o__unclassified_Rozellomycota	f__unclassified_Rozellomycota	g__unclassified_Rozellomycota	s__Rozellomycota_sp
21	OTU167	connectors	k__Fungi	p__Basidiomycota	c__Agaricomycetes	o__Cantharellales	f__Clavulinaceae	g__unclassified_Clavulinaceae	s__Clavulinaceae_sp
21	OTU674	connectors	k__Fungi	p__Basidiomycota	c__Agaricomycetes	o__Russulales	f__Russulaceae	g__Lactarius	s__Lactarius_volemus
21	OTU1228	connectors	k__Fungi	p__Ascomycota	c__Dothideomycetes	o__Hysteriales	f__unclassified_Hysteriales	g__unclassified_Hysteriales	s__Hysteriales_sp
21	OTU12470	connectors	k__Fungi	p__Basidiomycota	c__Agaricomycetes	c__Agaricomycetes_unclassified	c__Agaricomycetes_unclassified	c__Agaricomycetes_unclassified
21	OTU428	connectors	k__Fungi	p__Ascomycota	c__Leotiomycetes	c__Leotiomycetes_unclassified	c__Leotiomycetes_unclassified	c__Leotiomycetes_unclassified
21	OTU31	connectors	k__Fungi	p__Basidiomycota	c__Agaricomycetes	o__Agaricales	f__Amanitaceae	g__Amanita	s__Amanita_citrina
21	OTU346	connectors	k__Fungi	k__Fungi_unclassified	k__Fungi_unclassified	k__Fungi_unclassified	k__Fungi_unclassified	k__Fungi_unclassified
21	OTU19026	connectors	k__Fungi	p__Ascomycota	c__Eurotiomycetes	o__Eurotiales	f__Trichocomaceae	f__Trichocomaceae_unclassified
21	OTU34	connectors	k__Fungi	p__Basidiomycota	c__Agaricomycetes	o__Auriculariales	f__Auriculariales_fam_Incertae_sedis	g__Basidiodendron	s__Basidiodendron_sp
21	OTU195	connectors	k__Fungi	p__Ascomycota	c__Eurotiomycetes	o__Eurotiales	f__Trichocomaceae	f__Trichocomaceae_unclassified
21	OTU14771	connectors	k__Fungi	p__Mucoromycota	c__Umbelopsidomycetes	o__Umbelopsidales	f__Umbelopsidaceae	g__Umbelopsis	s__Umbelopsis_dimorpha
21	OTU707	connectors	k__Fungi	p__Ascomycota	c__Lecanoromycetes	c__Lecanoromycetes_unclassified	c__Lecanoromycetes_unclassified	c__Lecanoromycetes_unclassified
21	OTU221	connectors	k__Fungi	p__Ascomycota	c__Leotiomycetes	c__Leotiomycetes_unclassified	c__Leotiomycetes_unclassified	c__Leotiomycetes_unclassified
21	OTU201	connectors	k__Fungi	p__Basidiomycota	c__Agaricomycetes	o__Russulales	f__Russulaceae	g__Russula	s__Russula_densifolia
21	OTU135	connectors	k__Fungi	p__Ascomycota	c__Dothideomycetes	o__Pleosporales	f__Pleosporales_fam_Incertae_sedis	g__Pyrenochaeta	s__Pyrenochaeta_sp
21	OTU233	connectors	k__Fungi	p__Ascomycota	c__Sordariomycetes	o__Hypocreales	f__Hypocreaceae	g__Trichoderma	s__Trichoderma_pubescens
21	OTU438	connectors	k__Fungi	p__Ascomycota	c__Sordariomycetes	o__Chaetosphaeriales	f__Chaetosphaeriaceae	g__Chloridium	s__Chloridium_sp
21	OTU240	connectors	k__Fungi	p__Ascomycota	c__Sordariomycetes	c__Sordariomycetes_unclassified	c__Sordariomycetes_unclassified	c__Sordariomycetes_unclassified
21	OTU541	connectors	k__Fungi	p__Ascomycota	c__Eurotiomycetes	o__Chaetothyriales	f__Herpotrichiellaceae	f__Herpotrichiellaceae_unclassified
21	OTU646	connectors	k__Fungi	p__Ascomycota	c__Leotiomycetes	o__Leotiomycetes_ord_Incertae_sedis	f__Leotiomycetes_fam_Incertae_sedis	g__Leohumicola	s__Leohumicola_sp
21	OTU153	connectors	k__Fungi	p__Basidiomycota	c__Tremellomycetes	o__Trichosporonales	f__Trichosporonaceae	g__Apiotrichum	s__Apiotrichum_dehoogii
22	OTU862	module hubs	k__Fungi	p__Mucoromycota	c__Mucoromycotina_cls_Incertae_sedis	o__GS23	f__unclassified_GS23	g__unclassified_GS23	s__GS23_sp
22	OTU611	module hubs	k__Fungi	p__Ascomycota	c__Sordariomycetes	o__Hypocreales	f__Nectriaceae	g__Fusarium	s__Fusarium_solani
22	OTU488	module hubs	k__Fungi	p__Mortierellomycota	c__Mortierellomycotina_cls_Incertae_sedis	o__Mortierellales	f__Mortierellaceae	g__Mortierella
22	OTU87	module hubs	k__Fungi	p__Ascomycota	c__Eurotiomycetes	o__Chaetothyriales	f__Herpotrichiellaceae	g__unclassified_Herpotrichiellaceae	s__Herpotrichiellaceae_sp
22	OTU201	module hubs	k__Fungi	p__Basidiomycota	c__Agaricomycetes	o__Russulales	f__Russulaceae	g__Russula	s__Russula_densifolia
22	OTU6524	module hubs	k__Fungi	p__Mortierellomycota	c__Mortierellomycotina_cls_Incertae_sedis	o__Mortierellales	f__Mortierellaceae	g__Mortierella	s__Mortierella_zonata
22	OTU670	connectors	k__Fungi	p__Ascomycota	c__Sordariomycetes	o__Hypocreales	f__unclassified_Hypocreales	g__unclassified_Hypocreales	s__Hypocreales_sp
22	OTU137	connectors	k__Fungi	p__Basidiomycota	c__Agaricomycetes	o__Russulales	f__Russulaceae	f__Russulaceae_unclassified
22	OTU345	connectors	k__Fungi	p__Basidiomycota	c__Agaricomycetes	o__Cantharellales	f__Clavulinaceae	f__Clavulinaceae_unclassified
22	OTU768	connectors	k__Fungi	p__Ascomycota	c__Dothideomycetes	o__Venturiales	f__unclassified_Venturiales	g__unclassified_Venturiales	s__Venturiales_sp
22	OTU161	connectors	k__Fungi	p__Ascomycota	c__Eurotiomycetes	o__Eurotiales	f__Trichocomaceae	g__Penicillium
22	OTU139	connectors	k__Fungi	p__Rozellomycota	c__Rozellomycota_cls_Incertae_sedis	o__GS11	f__unclassified_GS11	g__unclassified_GS11	s__GS11_sp
22	OTU591	connectors	k__Fungi	p__Ascomycota	c__Leotiomycetes	o__Leotiomycetes_ord_Incertae_sedis	f__Leotiomycetes_fam_Incertae_sedis	g__Leohumicola	s__Leohumicola_lenta
22	OTU4089	connectors	k__Fungi	p__Ascomycota	c__Leotiomycetes	c__Leotiomycetes_unclassified	c__Leotiomycetes_unclassified	c__Leotiomycetes_unclassified
22	OTU4350	connectors	k__Fungi	p__unclassified_Fungi	c__unclassified_Fungi	o__unclassified_Fungi	f__unclassified_Fungi	g__unclassified_Fungi	s__Fungi_sp
22	OTU450	connectors	k__Fungi	p__Ascomycota	c__Dothideomycetes	o__Pleosporales	o__Pleosporales_unclassified	o__Pleosporales_unclassified
22	OTU205	connectors	k__Fungi	p__Ascomycota	c__Eurotiomycetes	o__Eurotiales	f__Trichocomaceae	g__Penicillium	s__Penicillium_nodositatum
22	OTU748	connectors	k__Fungi	p__Basidiomycota	c__Agaricomycetes	o__Sebacinales	f__Serendipitaceae	g__unclassified_Serendipitaceae	s__Serendipitaceae_sp
22	OTU656	connectors	k__Fungi	p__Ascomycota	c__Lecanoromycetes	o__Ostropales	f__unclassified_Ostropales	g__unclassified_Ostropales	s__Ostropales_sp
22	OTU17377	connectors	k__Fungi	p__Ascomycota	c__Eurotiomycetes	o__Chaetothyriales	o__Chaetothyriales_unclassified	o__Chaetothyriales_unclassified
22	OTU16290	connectors	k__Fungi	p__Ascomycota	c__Eurotiomycetes	o__Eurotiales	f__Trichocomaceae	g__Penicillium	s__Penicillium_nodositatum
22	OTU354	connectors	k__Fungi	p__Ascomycota	c__Leotiomycetes	o__Leotiomycetes_ord_Incertae_sedis	f__Leotiomycetes_fam_Incertae_sedis	g__Mycosymbioces	s__Mycosymbioces_sp
22	OTU2745	connectors	k__Fungi	p__Ascomycota	c__Eurotiomycetes	o__Chaetothyriales	f__unclassified_Chaetothyriales	g__unclassified_Chaetothyriales	s__Chaetothyriales_sp
22	OTU857	connectors	k__Fungi	p__Ascomycota	c__Eurotiomycetes	o__Eurotiales	f__Trichocomaceae	g__Penicillium	s__Penicillium_citreonigrum
22	OTU533	connectors	k__Fungi	p__Ascomycota	c__Leotiomycetes	o__Helotiales	f__Helotiaceae	f__Helotiaceae_unclassified
22	OTU248	connectors	k__Fungi	p__Ascomycota	c__Sordariomycetes	o__Chaetosphaeriales	f__Chaetosphaeriaceae	g__Chloridium	s__Chloridium_sp
22	OTU1276	connectors	k__Fungi	p__Ascomycota	c__Pezizomycotina_cls_Incertae_sedis	o__Pezizomycotina_ord_Incertae_sedis	f__Pezizomycotina_fam_Incertae_sedis	g__Knufia	s__Knufia_sp
22	OTU331	connectors	k__Fungi	p__Ascomycota	c__Geoglossomycetes	o__Geoglossales	f__Geoglossaceae	g__Trichoglossum	s__Trichoglossum_octopartitum
22	OTU34	connectors	k__Fungi	p__Basidiomycota	c__Agaricomycetes	o__Auriculariales	f__Auriculariales_fam_Incertae_sedis	g__Basidiodendron	s__Basidiodendron_sp
22	OTU13	connectors	k__Fungi	p__Ascomycota	c__Dothideomycetes	o__Hysteriales	f__Gloniaceae	g__Cenococcum	s__Cenococcum_sp
22	OTU221	connectors	k__Fungi	p__Ascomycota	c__Leotiomycetes	c__Leotiomycetes_unclassified	c__Leotiomycetes_unclassified	c__Leotiomycetes_unclassified
22	OTU11	connectors	k__Fungi	p__Basidiomycota	c__Agaricomycetes	o__Russulales	f__Russulaceae	g__Russula	s__Russula_cyanoxantha
22	OTU382	connectors	k__Fungi	p__Ascomycota	c__Orbiliomycetes	o__Orbiliales	f__Orbiliaceae	g__Hyalorbilia
22	OTU154	network hubs	k__Fungi	p__Ascomycota	c__Sordariomycetes	o__Hypocreales	f__Ophiocordycipitaceae	g__Tolypocladium	s__Tolypocladium_album
23	OTU234	module hubs	k__Fungi	p__Rozellomycota	c__Rozellomycota_cls_Incertae_sedis	o__GS11	f__unclassified_GS11	g__unclassified_GS11	s__GS11_sp
23	OTU17377	module hubs	k__Fungi	p__Ascomycota	c__Eurotiomycetes	o__Chaetothyriales	o__Chaetothyriales_unclassified	o__Chaetothyriales_unclassified
23	OTU611	module hubs	k__Fungi	p__Ascomycota	c__Sordariomycetes	o__Hypocreales	f__Nectriaceae	g__Fusarium	s__Fusarium_solani
23	OTU488	module hubs	k__Fungi	p__Mortierellomycota	c__Mortierellomycotina_cls_Incertae_sedis	o__Mortierellales	f__Mortierellaceae	g__Mortierella
23	OTU811	module hubs	k__Fungi	p__Ascomycota	p__Ascomycota_unclassified	p__Ascomycota_unclassified	p__Ascomycota_unclassified	p__Ascomycota_unclassified
23	OTU12470	module hubs	k__Fungi	p__Basidiomycota	c__Agaricomycetes	c__Agaricomycetes_unclassified	c__Agaricomycetes_unclassified	c__Agaricomycetes_unclassified
23	OTU340	module hubs	k__Fungi	p__Basidiomycota	c__Agaricomycetes	o__Trechisporales	f__Hydnodontaceae	g__Trechispora
23	OTU670	connectors	k__Fungi	p__Ascomycota	c__Sordariomycetes	o__Hypocreales	f__unclassified_Hypocreales	g__unclassified_Hypocreales	s__Hypocreales_sp
23	OTU293	connectors	k__Fungi	p__Ascomycota	c__Eurotiomycetes	o__Eurotiales	f__Trichocomaceae	g__Talaromyces
23	OTU212	connectors	k__Fungi	p__Ascomycota	c__Eurotiomycetes	o__Chaetothyriales	f__Herpotrichiellaceae	g__unclassified_Herpotrichiellaceae	s__Herpotrichiellaceae_sp
23	OTU3150	connectors	k__Fungi	p__Ascomycota	c__Eurotiomycetes	o__Chaetothyriales	f__Herpotrichiellaceae	f__Herpotrichiellaceae_unclassified
23	OTU591	connectors	k__Fungi	p__Ascomycota	c__Leotiomycetes	o__Leotiomycetes_ord_Incertae_sedis	f__Leotiomycetes_fam_Incertae_sedis	g__Leohumicola	s__Leohumicola_lenta
23	OTU1358	connectors	k__Fungi	p__Ascomycota	c__Eurotiomycetes	o__Eurotiales	f__Trichocomaceae	g__Rasamsonia	s__Rasamsonia_sp
23	OTU215	connectors	k__Fungi	p__Ascomycota	c__Orbiliomycetes	o__Orbiliales	f__Orbiliaceae	g__Dactylella	s__Dactylella_sp
23	OTU1110	connectors	k__Fungi	p__Rozellomycota	c__Rozellomycota_cls_Incertae_sedis	o__GS11	f__unclassified_GS11	g__unclassified_GS11	s__GS11_sp
23	OTU909	connectors	k__Fungi	p__Basidiomycota	c__Agaricomycetes	o__Cantharellales	f__Hydnaceae	f__Hydnaceae_unclassified
23	OTU251	connectors	k__Fungi	p__Ascomycota	c__Lecanoromycetes	c__Lecanoromycetes_unclassified	c__Lecanoromycetes_unclassified	c__Lecanoromycetes_unclassified
23	OTU749	connectors	k__Fungi	p__Ascomycota	p__Ascomycota_unclassified	p__Ascomycota_unclassified	p__Ascomycota_unclassified	p__Ascomycota_unclassified
23	OTU21324	connectors	k__Fungi	p__Ascomycota	p__Ascomycota_unclassified	p__Ascomycota_unclassified	p__Ascomycota_unclassified	p__Ascomycota_unclassified
23	OTU8488	connectors	k__Fungi	p__Ascomycota	c__Eurotiomycetes	o__Eurotiales	f__Trichocomaceae	g__Penicillium
23	OTU9843	connectors	k__Fungi	p__Mucoromycota	c__Umbelopsidomycetes	o__Umbelopsidales	f__Umbelopsidaceae	g__Umbelopsis	s__Umbelopsis_isabellina
23	OTU323	connectors	k__Fungi	p__Basidiomycota	c__Agaricomycetes	o__Agaricales	f__Entolomataceae	g__Clitopilus	s__Clitopilus_sp
23	OTU78	connectors	k__Fungi	p__Basidiomycota	c__Agaricomycetes	o__Russulales	f__Russulaceae	g__Russula
23	OTU484	connectors	k__Fungi	p__Ascomycota	p__Ascomycota_unclassified	p__Ascomycota_unclassified	p__Ascomycota_unclassified	p__Ascomycota_unclassified
23	OTU2745	connectors	k__Fungi	p__Ascomycota	c__Eurotiomycetes	o__Chaetothyriales	f__unclassified_Chaetothyriales	g__unclassified_Chaetothyriales	s__Chaetothyriales_sp
23	OTU297	connectors	k__Fungi	p__Basidiomycota	c__Agaricomycetes	o__Boletales	f__Boletaceae	g__Tylopilus	s__Tylopilus_balloui
23	OTU18145	connectors	k__Fungi	p__Ascomycota	c__Eurotiomycetes	o__Eurotiales	f__Trichocomaceae	g__Penicillium	s__Penicillium_arenicola
23	OTU2366	connectors	k__Fungi	p__Ascomycota	c__Dothideomycetes	o__Capnodiales	f__unclassified_Capnodiales	g__unclassified_Capnodiales	s__Capnodiales_sp
23	OTU248	connectors	k__Fungi	p__Ascomycota	c__Sordariomycetes	o__Chaetosphaeriales	f__Chaetosphaeriaceae	g__Chloridium	s__Chloridium_sp
23	OTU2388	connectors	k__Fungi	p__Ascomycota	c__Dothideomycetes	c__Dothideomycetes_unclassified	c__Dothideomycetes_unclassified	c__Dothideomycetes_unclassified
23	OTU7828	connectors	k__Fungi	p__Ascomycota	c__Leotiomycetes	o__Helotiales	f__Helotiales_fam_Incertae_sedis	g__Hyphodiscus	s__Hyphodiscus_sp
23	OTU1640	connectors	k__Fungi	p__Ascomycota	c__Eurotiomycetes	o__Eurotiales	f__Trichocomaceae	g__Penicillium
23	OTU388	connectors	k__Fungi	p__Ascomycota	c__Sordariomycetes	o__Hypocreales	f__Hypocreales_fam_Incertae_sedis	g__Ilyonectria	s__Ilyonectria_destructans
23	OTU448	connectors	k__Fungi	p__Ascomycota	c__Sordariomycetes	o__Hypocreales	f__Nectriaceae	g__Mariannaea	s__Mariannaea_samuelsii
23	OTU607	connectors	k__Fungi	p__Ascomycota	p__Ascomycota_unclassified	p__Ascomycota_unclassified	p__Ascomycota_unclassified	p__Ascomycota_unclassified
23	OTU377	connectors	k__Fungi	p__Ascomycota	c__Sordariomycetes	o__Coniochaetales	f__Coniochaetaceae	g__unclassified_Coniochaetaceae	s__Coniochaetaceae_sp
23	OTU2220	connectors	k__Fungi	p__Rozellomycota	c__unclassified_Rozellomycota	o__unclassified_Rozellomycota	f__unclassified_Rozellomycota	g__unclassified_Rozellomycota	s__Rozellomycota_sp
23	OTU167	connectors	k__Fungi	p__Basidiomycota	c__Agaricomycetes	o__Cantharellales	f__Clavulinaceae	g__unclassified_Clavulinaceae	s__Clavulinaceae_sp
23	OTU1228	connectors	k__Fungi	p__Ascomycota	c__Dothideomycetes	o__Hysteriales	f__unclassified_Hysteriales	g__unclassified_Hysteriales	s__Hysteriales_sp
23	OTU5839	connectors	k__Fungi	k__Fungi_unclassified	k__Fungi_unclassified	k__Fungi_unclassified	k__Fungi_unclassified	k__Fungi_unclassified
23	OTU10238	connectors	k__Fungi	p__Ascomycota	c__Leotiomycetes	o__Leotiomycetes_ord_Incertae_sedis	f__Myxotrichaceae	g__Oidiodendron	s__Oidiodendron_echinulatum
23	OTU1265	connectors	k__Fungi	p__Ascomycota	p__Ascomycota_unclassified	p__Ascomycota_unclassified	p__Ascomycota_unclassified	p__Ascomycota_unclassified
23	OTU783	connectors	k__Fungi	p__Ascomycota	c__Archaeorhizomycetes	o__Archaeorhizomycetales	f__Archaeorhizomycetaceae	g__Archaeorhizomyces
23	OTU779	connectors	k__Fungi	p__Rozellomycota	c__Rozellomycota_cls_Incertae_sedis	o__GS11	f__unclassified_GS11	g__unclassified_GS11	s__GS11_sp
23	OTU351	connectors	k__Fungi	p__Ascomycota	c__Dothideomycetes	o__Hysteriales	f__Gloniaceae	g__Cenococcum	s__Cenococcum_sp
23	OTU65	connectors	k__Fungi	p__Ascomycota	c__Leotiomycetes	o__Leotiomycetes_ord_Incertae_sedis	f__Leotiomycetes_fam_Incertae_sedis	g__Leohumicola	s__Leohumicola_verrucosa
23	OTU19026	connectors	k__Fungi	p__Ascomycota	c__Eurotiomycetes	o__Eurotiales	f__Trichocomaceae	f__Trichocomaceae_unclassified
23	OTU233	connectors	k__Fungi	p__Ascomycota	c__Sordariomycetes	o__Hypocreales	f__Hypocreaceae	g__Trichoderma	s__Trichoderma_pubescens
23	OTU203	connectors	k__Fungi	k__Fungi_unclassified	k__Fungi_unclassified	k__Fungi_unclassified	k__Fungi_unclassified	k__Fungi_unclassified
23	OTU259	connectors	k__Fungi	p__Ascomycota	c__Dothideomycetes	o__Capnodiales	f__Cladosporiaceae	g__Cladosporium
23	OTU280	connectors	k__Fungi	p__Basidiomycota	c__Agaricomycetes	o__Agaricales	f__Amanitaceae	g__Amanita	s__Amanita_manginiana
23	OTU437	connectors	k__Fungi	p__Basidiomycota	c__Agaricomycetes	o__Russulales	f__Russulaceae	g__Russula	s__Russula_sanguinea
23	OTU382	connectors	k__Fungi	p__Ascomycota	c__Orbiliomycetes	o__Orbiliales	f__Orbiliaceae	g__Hyalorbilia
23	OTU541	connectors	k__Fungi	p__Ascomycota	c__Eurotiomycetes	o__Chaetothyriales	f__Herpotrichiellaceae	f__Herpotrichiellaceae_unclassified
23	OTU621	connectors	k__Fungi	p__Basidiomycota	c__Agaricomycetes	o__Agaricales	f__Clavariaceae	g__unclassified_Clavariaceae	s__Clavariaceae_sp
23	OTU19	connectors	k__Fungi	p__Ascomycota	c__Leotiomycetes	o__Helotiales	f__Helotiales_fam_Incertae_sedis	g__Scytalidium	s__Scytalidium_sp
24	OTU231	module hubs	k__Fungi	p__Rozellomycota	c__Rozellomycota_cls_Incertae_sedis	o__GS11	f__unclassified_GS11	g__unclassified_GS11	s__GS11_sp
24	OTU9	module hubs	k__Fungi	p__Ascomycota	c__Leotiomycetes	o__Leotiomycetes_ord_Incertae_sedis	f__Myxotrichaceae	g__Oidiodendron	s__Oidiodendron_chlamydosporicum
24	OTU862	module hubs	k__Fungi	p__Mucoromycota	c__Mucoromycotina_cls_Incertae_sedis	o__GS23	f__unclassified_GS23	g__unclassified_GS23	s__GS23_sp
24	OTU5257	module hubs	k__Fungi	p__Ascomycota	c__Eurotiomycetes	o__Chaetothyriales	f__Herpotrichiellaceae	f__Herpotrichiellaceae_unclassified
24	OTU500	module hubs	k__Fungi	p__Rozellomycota	c__Rozellomycota_cls_Incertae_sedis	o__GS10	f__unclassified_GS10	g__unclassified_GS10	s__GS10_sp
24	OTU611	module hubs	k__Fungi	p__Ascomycota	c__Sordariomycetes	o__Hypocreales	f__Nectriaceae	g__Fusarium	s__Fusarium_solani
24	OTU530	module hubs	k__Fungi	p__Basidiomycota	c__Agaricomycetes	o__Russulales	f__Russulaceae	g__Lactarius	s__Lactarius_volemus
24	OTU109	module hubs	k__Fungi	p__Ascomycota	c__Sordariomycetes	o__Sordariales	f__unclassified_Sordariales	g__unclassified_Sordariales	s__Sordariales_sp
24	OTU584	module hubs	k__Fungi	p__Ascomycota	c__Eurotiomycetes	o__unclassified_Eurotiomycetes	f__unclassified_Eurotiomycetes	g__unclassified_Eurotiomycetes	s__Eurotiomycetes_sp
24	OTU67	module hubs	k__Fungi	p__Ascomycota	p__Ascomycota_unclassified	p__Ascomycota_unclassified	p__Ascomycota_unclassified	p__Ascomycota_unclassified
24	OTU40	module hubs	k__Fungi	p__Ascomycota	c__Eurotiomycetes	o__Chaetothyriales	f__Herpotrichiellaceae	g__unclassified_Herpotrichiellaceae	s__Herpotrichiellaceae_sp
24	OTU43	module hubs	k__Fungi	p__Basidiomycota	c__Agaricomycetes	o__Russulales	f__Russulaceae	g__Russula	s__Russula_sp
24	OTU7948	connectors	k__Fungi	p__Mucoromycota	c__Umbelopsidomycetes	o__Umbelopsidales	f__Umbelopsidaceae	g__Umbelopsis	s__Umbelopsis_sp
24	OTU244	connectors	k__Fungi	p__Basidiomycota	c__Agaricomycetes	o__Thelephorales	f__Thelephoraceae	g__Tomentella	s__Tomentella_stuposa
24	OTU3150	connectors	k__Fungi	p__Ascomycota	c__Eurotiomycetes	o__Chaetothyriales	f__Herpotrichiellaceae	f__Herpotrichiellaceae_unclassified
24	OTU215	connectors	k__Fungi	p__Ascomycota	c__Orbiliomycetes	o__Orbiliales	f__Orbiliaceae	g__Dactylella	s__Dactylella_sp
24	OTU318	connectors	k__Fungi	p__Basidiomycota	c__Agaricomycetes	c__Agaricomycetes_unclassified	c__Agaricomycetes_unclassified	c__Agaricomycetes_unclassified
24	OTU2145	connectors	k__Fungi	p__Ascomycota	c__Eurotiomycetes	o__Chaetothyriales	o__Chaetothyriales_unclassified	o__Chaetothyriales_unclassified
24	OTU21324	connectors	k__Fungi	p__Ascomycota	p__Ascomycota_unclassified	p__Ascomycota_unclassified	p__Ascomycota_unclassified	p__Ascomycota_unclassified
24	OTU181	connectors	k__Fungi	p__Ascomycota	c__Sordariomycetes	o__Chaetosphaeriales	f__Chaetosphaeriaceae	g__Chaetosphaeria	s__Chaetosphaeria_sp
24	OTU389	connectors	k__Fungi	p__Ascomycota	c__Dothideomycetes	o__Hysteriales	f__Gloniaceae	g__Cenococcum	s__Cenococcum_sp
24	OTU5114	connectors	k__Fungi	p__Ascomycota	c__Eurotiomycetes	o__Chaetothyriales	f__Herpotrichiellaceae	f__Herpotrichiellaceae_unclassified
24	OTU857	connectors	k__Fungi	p__Ascomycota	c__Eurotiomycetes	o__Eurotiales	f__Trichocomaceae	g__Penicillium	s__Penicillium_citreonigrum
24	OTU297	connectors	k__Fungi	p__Basidiomycota	c__Agaricomycetes	o__Boletales	f__Boletaceae	g__Tylopilus	s__Tylopilus_balloui
24	OTU10547	connectors	k__Fungi	p__Basidiomycota	c__Tremellomycetes	o__Tremellales	f__Trimorphomycetaceae	g__Saitozyma	s__Saitozyma_podzolica
24	OTU4798	connectors	k__Fungi	p__Ascomycota	c__Eurotiomycetes	o__Eurotiales	f__Trichocomaceae	g__Penicillium
24	OTU586	connectors	k__Fungi	p__Ascomycota	c__Eurotiomycetes	o__Eurotiales	f__Trichocomaceae	g__Aspergillus	s__Aspergillus_brunneouniseriatus
24	OTU372	connectors	k__Fungi	p__Rozellomycota	c__unclassified_Rozellomycota	o__unclassified_Rozellomycota	f__unclassified_Rozellomycota	g__unclassified_Rozellomycota	s__Rozellomycota_sp
24	OTU18496	connectors	k__Fungi	p__Basidiomycota	c__Tremellomycetes	o__Tremellales	f__Trimorphomycetaceae	g__Saitozyma	s__Saitozyma_podzolica
24	OTU2366	connectors	k__Fungi	p__Ascomycota	c__Dothideomycetes	o__Capnodiales	f__unclassified_Capnodiales	g__unclassified_Capnodiales	s__Capnodiales_sp
24	OTU574	connectors	k__Fungi	p__Ascomycota	c__Leotiomycetes	o__Leotiomycetes_ord_Incertae_sedis	f__Myxotrichaceae	g__Oidiodendron	s__Oidiodendron_sp
24	OTU177	connectors	k__Fungi	k__Fungi_unclassified	k__Fungi_unclassified	k__Fungi_unclassified	k__Fungi_unclassified	k__Fungi_unclassified
24	OTU560	connectors	k__Fungi	p__Ascomycota	c__Sordariomycetes	o__Hypocreales	f__Clavicipitaceae	g__Metarhizium	s__Metarhizium_novozealandicum
24	OTU689	connectors	k__Fungi	p__Ascomycota	c__Eurotiomycetes	o__Eurotiales	f__Trichocomaceae	g__Penicillium
24	OTU1276	connectors	k__Fungi	p__Ascomycota	c__Pezizomycotina_cls_Incertae_sedis	o__Pezizomycotina_ord_Incertae_sedis	f__Pezizomycotina_fam_Incertae_sedis	g__Knufia	s__Knufia_sp
24	OTU2122	connectors	k__Fungi	p__Mucoromycota	c__Mucoromycotina_cls_Incertae_sedis	o__GS23	f__unclassified_GS23	g__unclassified_GS23	s__GS23_sp
24	OTU9301	connectors	k__Fungi	p__Ascomycota	c__Leotiomycetes	o__Helotiales	f__Helotiales_fam_Incertae_sedis	g__Hyphodiscus	s__Hyphodiscus_sp
24	OTU179	connectors	k__Fungi	p__Ascomycota	p__Ascomycota_unclassified	p__Ascomycota_unclassified	p__Ascomycota_unclassified	p__Ascomycota_unclassified
24	OTU1640	connectors	k__Fungi	p__Ascomycota	c__Eurotiomycetes	o__Eurotiales	f__Trichocomaceae	g__Penicillium
24	OTU388	connectors	k__Fungi	p__Ascomycota	c__Sordariomycetes	o__Hypocreales	f__Hypocreales_fam_Incertae_sedis	g__Ilyonectria	s__Ilyonectria_destructans
24	OTU488	connectors	k__Fungi	p__Mortierellomycota	c__Mortierellomycotina_cls_Incertae_sedis	o__Mortierellales	f__Mortierellaceae	g__Mortierella
24	OTU967	connectors	k__Fungi	k__Fungi_unclassified	k__Fungi_unclassified	k__Fungi_unclassified	k__Fungi_unclassified	k__Fungi_unclassified
24	OTU898	connectors	k__Fungi	p__Ascomycota	c__Sordariomycetes	c__Sordariomycetes_unclassified	c__Sordariomycetes_unclassified	c__Sordariomycetes_unclassified
24	OTU167	connectors	k__Fungi	p__Basidiomycota	c__Agaricomycetes	o__Cantharellales	f__Clavulinaceae	g__unclassified_Clavulinaceae	s__Clavulinaceae_sp
24	OTU1228	connectors	k__Fungi	p__Ascomycota	c__Dothideomycetes	o__Hysteriales	f__unclassified_Hysteriales	g__unclassified_Hysteriales	s__Hysteriales_sp
24	OTU473	connectors	k__Fungi	p__Ascomycota	c__Leotiomycetes	c__Leotiomycetes_unclassified	c__Leotiomycetes_unclassified	c__Leotiomycetes_unclassified
24	OTU17908	connectors	k__Fungi	p__Basidiomycota	c__Agaricomycetes	o__Thelephorales	f__Thelephoraceae	g__Tomentella	s__Tomentella_parmastoana
24	OTU12470	connectors	k__Fungi	p__Basidiomycota	c__Agaricomycetes	c__Agaricomycetes_unclassified	c__Agaricomycetes_unclassified	c__Agaricomycetes_unclassified
24	OTU893	connectors	k__Fungi	p__Ascomycota	c__Sordariomycetes	o__Sordariales	f__Chaetomiaceae	g__Trichocladium	s__Trichocladium_opacum
24	OTU13358	connectors	k__Fungi	p__Basidiomycota	c__Agaricomycetes	o__Russulales	f__Russulaceae	f__Russulaceae_unclassified
24	OTU91	connectors	k__Fungi	p__Ascomycota	c__Dothideomycetes	c__Dothideomycetes_unclassified	c__Dothideomycetes_unclassified	c__Dothideomycetes_unclassified
24	OTU31	connectors	k__Fungi	p__Basidiomycota	c__Agaricomycetes	o__Agaricales	f__Amanitaceae	g__Amanita	s__Amanita_citrina
24	OTU65	connectors	k__Fungi	p__Ascomycota	c__Leotiomycetes	o__Leotiomycetes_ord_Incertae_sedis	f__Leotiomycetes_fam_Incertae_sedis	g__Leohumicola	s__Leohumicola_verrucosa
24	OTU6465	connectors	k__Fungi	p__Ascomycota	c__Eurotiomycetes	o__Chaetothyriales	o__Chaetothyriales_unclassified	o__Chaetothyriales_unclassified
24	OTU195	connectors	k__Fungi	p__Ascomycota	c__Eurotiomycetes	o__Eurotiales	f__Trichocomaceae	f__Trichocomaceae_unclassified
24	OTU27	connectors	k__Fungi	p__Ascomycota	c__Leotiomycetes	o__Helotiales	f__Helotiales_fam_Incertae_sedis	g__Hyphodiscus	s__Hyphodiscus_sp
24	OTU201	connectors	k__Fungi	p__Basidiomycota	c__Agaricomycetes	o__Russulales	f__Russulaceae	g__Russula	s__Russula_densifolia
24	OTU609	connectors	k__Fungi	p__Basidiomycota	c__Agaricomycetes	o__Auriculariales	f__Auriculariales_fam_Incertae_sedis	g__Basidiodendron	s__Basidiodendron_sp
24	OTU233	connectors	k__Fungi	p__Ascomycota	c__Sordariomycetes	o__Hypocreales	f__Hypocreaceae	g__Trichoderma	s__Trichoderma_pubescens
24	OTU123	connectors	k__Fungi	k__Fungi_unclassified	k__Fungi_unclassified	k__Fungi_unclassified	k__Fungi_unclassified	k__Fungi_unclassified
24	OTU511	connectors	k__Fungi	k__Fungi_unclassified	k__Fungi_unclassified	k__Fungi_unclassified	k__Fungi_unclassified	k__Fungi_unclassified
24	OTU259	connectors	k__Fungi	p__Ascomycota	c__Dothideomycetes	o__Capnodiales	f__Cladosporiaceae	g__Cladosporium
24	OTU280	connectors	k__Fungi	p__Basidiomycota	c__Agaricomycetes	o__Agaricales	f__Amanitaceae	g__Amanita	s__Amanita_manginiana
24	OTU6524	connectors	k__Fungi	p__Mortierellomycota	c__Mortierellomycotina_cls_Incertae_sedis	o__Mortierellales	f__Mortierellaceae	g__Mortierella	s__Mortierella_zonata
24	OTU739	connectors	k__Fungi	p__Ascomycota	c__Eurotiomycetes	o__Chaetothyriales	f__unclassified_Chaetothyriales	g__unclassified_Chaetothyriales	s__Chaetothyriales_sp
24	OTU51	connectors	k__Fungi	p__Basidiomycota	c__Agaricomycetes	o__Russulales	f__Russulaceae	g__Russula	s__Russula_sp
24	OTU646	connectors	k__Fungi	p__Ascomycota	c__Leotiomycetes	o__Leotiomycetes_ord_Incertae_sedis	f__Leotiomycetes_fam_Incertae_sedis	g__Leohumicola	s__Leohumicola_sp
24	OTU83	connectors	k__Fungi	p__Basidiomycota	c__Agaricomycetes	o__Hymenochaetales	f__Hymenochaetales_fam_Incertae_sedis	g__Alloclavaria	s__Alloclavaria_sp
24	OTU171	connectors	k__Fungi	p__Ascomycota	c__Eurotiomycetes	o__Eurotiales	f__Trichocomaceae	g__Penicillium	s__Penicillium_macrosclerotiorum
25	OTU9	module hubs	k__Fungi	p__Ascomycota	c__Leotiomycetes	o__Leotiomycetes_ord_Incertae_sedis	f__Myxotrichaceae	g__Oidiodendron	s__Oidiodendron_chlamydosporicum
25	OTU18158	module hubs	k__Fungi	p__Basidiomycota	c__Wallemiomycetes	o__Geminibasidiales	f__Geminibasidiaceae	g__Geminibasidium	s__Geminibasidium_sp
25	OTU983	module hubs	k__Fungi	p__Basidiomycota	c__Agaricomycetes	o__Polyporales	f__Ganodermataceae	g__Ganoderma	s__Ganoderma_lucidum
25	OTU372	module hubs	k__Fungi	p__Rozellomycota	c__unclassified_Rozellomycota	o__unclassified_Rozellomycota	f__unclassified_Rozellomycota	g__unclassified_Rozellomycota	s__Rozellomycota_sp
25	OTU689	module hubs	k__Fungi	p__Ascomycota	c__Eurotiomycetes	o__Eurotiales	f__Trichocomaceae	g__Penicillium
25	OTU346	module hubs	k__Fungi	k__Fungi_unclassified	k__Fungi_unclassified	k__Fungi_unclassified	k__Fungi_unclassified	k__Fungi_unclassified
25	OTU119	module hubs	k__Fungi	k__Fungi_unclassified	k__Fungi_unclassified	k__Fungi_unclassified	k__Fungi_unclassified	k__Fungi_unclassified
25	OTU230	connectors	k__Fungi	p__Ascomycota	c__Leotiomycetes	o__Leotiomycetes_ord_Incertae_sedis	f__Leotiomycetes_fam_Incertae_sedis	g__Collophora
25	OTU161	connectors	k__Fungi	p__Ascomycota	c__Eurotiomycetes	o__Eurotiales	f__Trichocomaceae	g__Penicillium
25	OTU1715	connectors	k__Fungi	p__Ascomycota	c__Eurotiomycetes	o__Chaetothyriales	f__Herpotrichiellaceae	g__unclassified_Herpotrichiellaceae	s__Herpotrichiellaceae_sp
25	OTU410	connectors	k__Fungi	p__Ascomycota	c__Sordariomycetes	o__Diaporthales	f__Diaporthaceae	g__Diaporthe
25	OTU737	connectors	k__Fungi	p__Ascomycota	c__Eurotiomycetes	o__Chaetothyriales	f__Herpotrichiellaceae	f__Herpotrichiellaceae_unclassified
25	OTU527	connectors	k__Fungi	k__Fungi_unclassified	k__Fungi_unclassified	k__Fungi_unclassified	k__Fungi_unclassified	k__Fungi_unclassified
25	OTU356	connectors	k__Fungi	p__Ascomycota	c__Sordariomycetes	o__Sordariomycetidae_ord_Incertae_sedis	f__Amplistromataceae	g__Acidothrix	s__Acidothrix_acidophila
25	OTU148	connectors	k__Fungi	p__Ascomycota	c__Leotiomycetes	o__Leotiomycetes_ord_Incertae_sedis	f__Leotiomycetes_fam_Incertae_sedis	g__Mycosymbioces	s__Mycosymbioces_sp
25	OTU1658	connectors	k__Fungi	p__Ascomycota	c__Sordariomycetes	o__Sordariales	f__Chaetomiaceae	g__unclassified_Chaetomiaceae	s__Chaetomiaceae_sp
25	OTU4795	connectors	k__Fungi	k__Fungi_unclassified	k__Fungi_unclassified	k__Fungi_unclassified	k__Fungi_unclassified	k__Fungi_unclassified
25	OTU677	connectors	k__Fungi	k__Fungi_unclassified	k__Fungi_unclassified	k__Fungi_unclassified	k__Fungi_unclassified	k__Fungi_unclassified
25	OTU5028	connectors	k__Fungi	p__Ascomycota	c__Eurotiomycetes	o__Chaetothyriales	f__Herpotrichiellaceae	g__unclassified_Herpotrichiellaceae	s__Herpotrichiellaceae_sp
25	OTU533	connectors	k__Fungi	p__Ascomycota	c__Leotiomycetes	o__Helotiales	f__Helotiaceae	f__Helotiaceae_unclassified
25	OTU427	connectors	k__Fungi	p__Ascomycota	p__Ascomycota_unclassified	p__Ascomycota_unclassified	p__Ascomycota_unclassified	p__Ascomycota_unclassified
25	OTU331	connectors	k__Fungi	p__Ascomycota	c__Geoglossomycetes	o__Geoglossales	f__Geoglossaceae	g__Trichoglossum	s__Trichoglossum_octopartitum
25	OTU2220	connectors	k__Fungi	p__Rozellomycota	c__unclassified_Rozellomycota	o__unclassified_Rozellomycota	f__unclassified_Rozellomycota	g__unclassified_Rozellomycota	s__Rozellomycota_sp
25	OTU31	connectors	k__Fungi	p__Basidiomycota	c__Agaricomycetes	o__Agaricales	f__Amanitaceae	g__Amanita	s__Amanita_citrina
25	OTU157	connectors	k__Fungi	p__Basidiomycota	c__Agaricomycetes	o__Cantharellales	f__Hydnaceae	g__Sistotrema	s__Sistotrema_muscicola
25	OTU87	connectors	k__Fungi	p__Ascomycota	c__Eurotiomycetes	o__Chaetothyriales	f__Herpotrichiellaceae	g__unclassified_Herpotrichiellaceae	s__Herpotrichiellaceae_sp
25	OTU201	connectors	k__Fungi	p__Basidiomycota	c__Agaricomycetes	o__Russulales	f__Russulaceae	g__Russula	s__Russula_densifolia
25	OTU4436	connectors	k__Fungi	p__Ascomycota	c__Lecanoromycetes	c__Lecanoromycetes_unclassified	c__Lecanoromycetes_unclassified	c__Lecanoromycetes_unclassified
25	OTU255	connectors	k__Fungi	p__Ascomycota	c__Eurotiomycetes	o__Chaetothyriales	f__unclassified_Chaetothyriales	g__unclassified_Chaetothyriales	s__Chaetothyriales_sp
26	OTU139	module hubs	k__Fungi	p__Rozellomycota	c__Rozellomycota_cls_Incertae_sedis	o__GS11	f__unclassified_GS11	g__unclassified_GS11	s__GS11_sp
26	OTU1109	module hubs	k__Fungi	p__Ascomycota	c__Dothideomycetes	o__Dothideales	f__Dothioraceae	g__Hormonema	s__Hormonema_macrosporum
26	OTU324	module hubs	k__Fungi	k__Fungi_unclassified	k__Fungi_unclassified	k__Fungi_unclassified	k__Fungi_unclassified	k__Fungi_unclassified
26	OTU611	module hubs	k__Fungi	p__Ascomycota	c__Sordariomycetes	o__Hypocreales	f__Nectriaceae	g__Fusarium	s__Fusarium_solani
26	OTU338	module hubs	k__Fungi	k__Fungi_unclassified	k__Fungi_unclassified	k__Fungi_unclassified	k__Fungi_unclassified	k__Fungi_unclassified
26	OTU488	module hubs	k__Fungi	p__Mortierellomycota	c__Mortierellomycotina_cls_Incertae_sedis	o__Mortierellales	f__Mortierellaceae	g__Mortierella
26	OTU346	module hubs	k__Fungi	k__Fungi_unclassified	k__Fungi_unclassified	k__Fungi_unclassified	k__Fungi_unclassified	k__Fungi_unclassified
26	OTU3	module hubs	k__Fungi	p__Mortierellomycota	c__Mortierellomycotina_cls_Incertae_sedis	o__Mortierellales	f__Mortierellaceae	g__Mortierella	s__Mortierella_humilis
26	OTU10	module hubs	k__Fungi	p__Ascomycota	c__Eurotiomycetes	o__Chaetothyriales	f__unclassified_Chaetothyriales	g__unclassified_Chaetothyriales	s__Chaetothyriales_sp
26	OTU50	module hubs	k__Fungi	p__Ascomycota	p__Ascomycota_unclassified	p__Ascomycota_unclassified	p__Ascomycota_unclassified	p__Ascomycota_unclassified
26	OTU304	module hubs	k__Fungi	p__Ascomycota	c__Eurotiomycetes	o__Chaetothyriales	o__Chaetothyriales_unclassified	o__Chaetothyriales_unclassified
26	OTU51	module hubs	k__Fungi	p__Basidiomycota	c__Agaricomycetes	o__Russulales	f__Russulaceae	g__Russula	s__Russula_sp
26	OTU942	connectors	k__Fungi	p__Ascomycota	c__Eurotiomycetes	c__Eurotiomycetes_unclassified	c__Eurotiomycetes_unclassified	c__Eurotiomycetes_unclassified
26	OTU161	connectors	k__Fungi	p__Ascomycota	c__Eurotiomycetes	o__Eurotiales	f__Trichocomaceae	g__Penicillium
26	OTU423	connectors	k__Fungi	p__Rozellomycota	c__Rozellomycota_cls_Incertae_sedis	o__GS10	f__unclassified_GS10	g__unclassified_GS10	s__GS10_sp
26	OTU1715	connectors	k__Fungi	p__Ascomycota	c__Eurotiomycetes	o__Chaetothyriales	f__Herpotrichiellaceae	g__unclassified_Herpotrichiellaceae	s__Herpotrichiellaceae_sp
26	OTU1030	connectors	k__Fungi	p__Rozellomycota	c__unclassified_Rozellomycota	o__unclassified_Rozellomycota	f__unclassified_Rozellomycota	g__unclassified_Rozellomycota	s__Rozellomycota_sp
26	OTU852	connectors	k__Fungi	p__Ascomycota	p__Ascomycota_unclassified	p__Ascomycota_unclassified	p__Ascomycota_unclassified	p__Ascomycota_unclassified
26	OTU310	connectors	k__Fungi	p__Ascomycota	c__Saccharomycetes	o__Saccharomycetales	f__Trichomonascaceae	g__Spencermartinsiella	s__Spencermartinsiella_sp
26	OTU749	connectors	k__Fungi	p__Ascomycota	p__Ascomycota_unclassified	p__Ascomycota_unclassified	p__Ascomycota_unclassified	p__Ascomycota_unclassified
26	OTU758	connectors	k__Fungi	p__Basidiomycota	c__Agaricomycetes	o__Russulales	f__Russulaceae	g__Russula	s__Russula_sp
26	OTU18158	connectors	k__Fungi	p__Basidiomycota	c__Wallemiomycetes	o__Geminibasidiales	f__Geminibasidiaceae	g__Geminibasidium	s__Geminibasidium_sp
26	OTU451	connectors	k__Fungi	p__Ascomycota	c__Leotiomycetes	o__Leotiomycetes_ord_Incertae_sedis	f__Leotiomycetes_fam_Incertae_sedis	g__Mycosymbioces	s__Mycosymbioces_sp
26	OTU356	connectors	k__Fungi	p__Ascomycota	c__Sordariomycetes	o__Sordariomycetidae_ord_Incertae_sedis	f__Amplistromataceae	g__Acidothrix	s__Acidothrix_acidophila
26	OTU759	connectors	k__Fungi	p__Ascomycota	c__Sordariomycetes	o__Hypocreales	f__Clavicipitaceae	f__Clavicipitaceae_unclassified
26	OTU8488	connectors	k__Fungi	p__Ascomycota	c__Eurotiomycetes	o__Eurotiales	f__Trichocomaceae	g__Penicillium
26	OTU4795	connectors	k__Fungi	k__Fungi_unclassified	k__Fungi_unclassified	k__Fungi_unclassified	k__Fungi_unclassified	k__Fungi_unclassified
26	OTU677	connectors	k__Fungi	k__Fungi_unclassified	k__Fungi_unclassified	k__Fungi_unclassified	k__Fungi_unclassified	k__Fungi_unclassified
26	OTU78	connectors	k__Fungi	p__Basidiomycota	c__Agaricomycetes	o__Russulales	f__Russulaceae	g__Russula
26	OTU557	connectors	k__Fungi	p__Ascomycota	c__Sordariomycetes	o__Sordariales	f__Chaetomiaceae	g__Chaetomium	s__Chaetomium_aureum
26	OTU857	connectors	k__Fungi	p__Ascomycota	c__Eurotiomycetes	o__Eurotiales	f__Trichocomaceae	g__Penicillium	s__Penicillium_citreonigrum
26	OTU533	connectors	k__Fungi	p__Ascomycota	c__Leotiomycetes	o__Helotiales	f__Helotiaceae	f__Helotiaceae_unclassified
26	OTU531	connectors	k__Fungi	p__Basidiomycota	c__Agaricomycetes	o__Trechisporales	f__Hydnodontaceae	g__Trechispora	s__Trechispora_sp
26	OTU392	connectors	k__Fungi	p__Ascomycota	c__Sordariomycetes	o__Hypocreales	f__Clavicipitaceae	f__Clavicipitaceae_unclassified
26	OTU5635	connectors	k__Fungi	p__Ascomycota	c__Eurotiomycetes	o__Chaetothyriales	f__Herpotrichiellaceae	f__Herpotrichiellaceae_unclassified
26	OTU427	connectors	k__Fungi	p__Ascomycota	p__Ascomycota_unclassified	p__Ascomycota_unclassified	p__Ascomycota_unclassified	p__Ascomycota_unclassified
26	OTU734	connectors	k__Fungi	p__Ascomycota	c__Leotiomycetes	c__Leotiomycetes_unclassified	c__Leotiomycetes_unclassified	c__Leotiomycetes_unclassified
26	OTU18496	connectors	k__Fungi	p__Basidiomycota	c__Tremellomycetes	o__Tremellales	f__Trimorphomycetaceae	g__Saitozyma	s__Saitozyma_podzolica
26	OTU13294	connectors	k__Fungi	p__Ascomycota	c__Leotiomycetes	o__Helotiales	f__Helotiales_fam_Incertae_sedis	g__Scytalidium	s__Scytalidium_sp
26	OTU349	connectors	k__Fungi	p__Ascomycota	c__Dothideomycetes	o__Pleosporales	f__Latoruaceae	g__Matsushimamyces	s__Matsushimamyces_venustum
26	OTU2388	connectors	k__Fungi	p__Ascomycota	c__Dothideomycetes	c__Dothideomycetes_unclassified	c__Dothideomycetes_unclassified	c__Dothideomycetes_unclassified
26	OTU7828	connectors	k__Fungi	p__Ascomycota	c__Leotiomycetes	o__Helotiales	f__Helotiales_fam_Incertae_sedis	g__Hyphodiscus	s__Hyphodiscus_sp
26	OTU575	connectors	k__Fungi	p__Ascomycota	c__Sordariomycetes	o__Hypocreales	f__Nectriaceae	g__Mariannaea
26	OTU11326	connectors	k__Fungi	p__Basidiomycota	c__Tremellomycetes	o__Tremellales	f__Trimorphomycetaceae	g__Saitozyma	s__Saitozyma_podzolica
26	OTU9516	connectors	k__Fungi	p__Basidiomycota	c__Tremellomycetes	o__Tremellales	f__Trimorphomycetaceae	g__Saitozyma	s__Saitozyma_podzolica
26	OTU109	connectors	k__Fungi	p__Ascomycota	c__Sordariomycetes	o__Sordariales	f__unclassified_Sordariales	g__unclassified_Sordariales	s__Sordariales_sp
26	OTU91	connectors	k__Fungi	p__Ascomycota	c__Dothideomycetes	c__Dothideomycetes_unclassified	c__Dothideomycetes_unclassified	c__Dothideomycetes_unclassified
26	OTU351	connectors	k__Fungi	p__Ascomycota	c__Dothideomycetes	o__Hysteriales	f__Gloniaceae	g__Cenococcum	s__Cenococcum_sp
26	OTU14771	connectors	k__Fungi	p__Mucoromycota	c__Umbelopsidomycetes	o__Umbelopsidales	f__Umbelopsidaceae	g__Umbelopsis	s__Umbelopsis_dimorpha
26	OTU92	connectors	k__Fungi	p__Basidiomycota	c__Agaricomycetes	o__Boletales	f__Boletaceae	g__Tylopilus
26	OTU201	connectors	k__Fungi	p__Basidiomycota	c__Agaricomycetes	o__Russulales	f__Russulaceae	g__Russula	s__Russula_densifolia
26	OTU609	connectors	k__Fungi	p__Basidiomycota	c__Agaricomycetes	o__Auriculariales	f__Auriculariales_fam_Incertae_sedis	g__Basidiodendron	s__Basidiodendron_sp
26	OTU203	connectors	k__Fungi	k__Fungi_unclassified	k__Fungi_unclassified	k__Fungi_unclassified	k__Fungi_unclassified	k__Fungi_unclassified
26	OTU214	connectors	k__Fungi	p__Ascomycota	c__Eurotiomycetes	o__Eurotiales	f__Trichocomaceae	g__Penicillium	s__Penicillium_adametzii
26	OTU5552	connectors	k__Fungi	p__Basidiomycota	c__Agaricomycetes	o__Sebacinales	f__Serendipitaceae	f__Serendipitaceae_unclassified
26	OTU19953	connectors	k__Fungi	p__Ascomycota	c__Eurotiomycetes	o__Eurotiales	f__Trichocomaceae	g__Penicillium
26	OTU164	connectors	k__Fungi	p__Ascomycota	p__Ascomycota_unclassified	p__Ascomycota_unclassified	p__Ascomycota_unclassified	p__Ascomycota_unclassified
26	OTU40	connectors	k__Fungi	p__Ascomycota	c__Eurotiomycetes	o__Chaetothyriales	f__Herpotrichiellaceae	g__unclassified_Herpotrichiellaceae	s__Herpotrichiellaceae_sp
27	OTU231	module hubs	k__Fungi	p__Rozellomycota	c__Rozellomycota_cls_Incertae_sedis	o__GS11	f__unclassified_GS11	g__unclassified_GS11	s__GS11_sp
27	OTU139	module hubs	k__Fungi	p__Rozellomycota	c__Rozellomycota_cls_Incertae_sedis	o__GS11	f__unclassified_GS11	g__unclassified_GS11	s__GS11_sp
27	OTU383	module hubs	k__Fungi	k__Fungi_unclassified	k__Fungi_unclassified	k__Fungi_unclassified	k__Fungi_unclassified	k__Fungi_unclassified
27	OTU5257	module hubs	k__Fungi	p__Ascomycota	c__Eurotiomycetes	o__Chaetothyriales	f__Herpotrichiellaceae	f__Herpotrichiellaceae_unclassified
27	OTU224	module hubs	k__Fungi	p__Ascomycota	c__Leotiomycetes	o__Helotiales	f__Helotiales_fam_Incertae_sedis	g__Infundichalara	s__Infundichalara_sp
27	OTU488	module hubs	k__Fungi	p__Mortierellomycota	c__Mortierellomycotina_cls_Incertae_sedis	o__Mortierellales	f__Mortierellaceae	g__Mortierella
27	OTU625	module hubs	k__Fungi	p__Ascomycota	c__Leotiomycetes	o__Leotiomycetes_ord_Incertae_sedis	f__Myxotrichaceae	g__Gymnostellatospora	s__Gymnostellatospora_japonica
27	OTU34	module hubs	k__Fungi	p__Basidiomycota	c__Agaricomycetes	o__Auriculariales	f__Auriculariales_fam_Incertae_sedis	g__Basidiodendron	s__Basidiodendron_sp
27	OTU87	module hubs	k__Fungi	p__Ascomycota	c__Eurotiomycetes	o__Chaetothyriales	f__Herpotrichiellaceae	g__unclassified_Herpotrichiellaceae	s__Herpotrichiellaceae_sp
27	OTU609	module hubs	k__Fungi	p__Basidiomycota	c__Agaricomycetes	o__Auriculariales	f__Auriculariales_fam_Incertae_sedis	g__Basidiodendron	s__Basidiodendron_sp
27	OTU50	module hubs	k__Fungi	p__Ascomycota	p__Ascomycota_unclassified	p__Ascomycota_unclassified	p__Ascomycota_unclassified	p__Ascomycota_unclassified
27	OTU2	module hubs	k__Fungi	p__Basidiomycota	c__Tremellomycetes	o__Tremellales	f__Trimorphomycetaceae	g__Saitozyma	s__Saitozyma_podzolica
27	OTU345	connectors	k__Fungi	p__Basidiomycota	c__Agaricomycetes	o__Cantharellales	f__Clavulinaceae	f__Clavulinaceae_unclassified
27	OTU244	connectors	k__Fungi	p__Basidiomycota	c__Agaricomycetes	o__Thelephorales	f__Thelephoraceae	g__Tomentella	s__Tomentella_stuposa
27	OTU942	connectors	k__Fungi	p__Ascomycota	c__Eurotiomycetes	c__Eurotiomycetes_unclassified	c__Eurotiomycetes_unclassified	c__Eurotiomycetes_unclassified
27	OTU161	connectors	k__Fungi	p__Ascomycota	c__Eurotiomycetes	o__Eurotiales	f__Trichocomaceae	g__Penicillium
27	OTU591	connectors	k__Fungi	p__Ascomycota	c__Leotiomycetes	o__Leotiomycetes_ord_Incertae_sedis	f__Leotiomycetes_fam_Incertae_sedis	g__Leohumicola	s__Leohumicola_lenta
27	OTU10388	connectors	k__Fungi	p__Ascomycota	c__Leotiomycetes	o__Helotiales	f__Helotiales_fam_Incertae_sedis	g__Scytalidium	s__Scytalidium_sp
27	OTU1715	connectors	k__Fungi	p__Ascomycota	c__Eurotiomycetes	o__Chaetothyriales	f__Herpotrichiellaceae	g__unclassified_Herpotrichiellaceae	s__Herpotrichiellaceae_sp
27	OTU852	connectors	k__Fungi	p__Ascomycota	p__Ascomycota_unclassified	p__Ascomycota_unclassified	p__Ascomycota_unclassified	p__Ascomycota_unclassified
27	OTU550	connectors	k__Fungi	p__Ascomycota	c__Pezizomycotina_cls_Incertae_sedis	o__Pezizomycotina_ord_Incertae_sedis	f__Pezizomycotina_fam_Incertae_sedis	f__Pezizomycotina_fam_Incertae_sedis_unclassified
27	OTU16360	connectors	k__Fungi	p__Ascomycota	c__Eurotiomycetes	o__Eurotiales	f__Trichocomaceae	g__Penicillium
27	OTU7988	connectors	k__Fungi	p__Mucoromycota	c__Umbelopsidomycetes	o__Umbelopsidales	f__Umbelopsidaceae	g__Umbelopsis	s__Umbelopsis_isabellina
27	OTU2145	connectors	k__Fungi	p__Ascomycota	c__Eurotiomycetes	o__Chaetothyriales	o__Chaetothyriales_unclassified	o__Chaetothyriales_unclassified
27	OTU3398	connectors	k__Fungi	p__Ascomycota	c__Leotiomycetes	o__Helotiales	f__Hyaloscyphaceae	g__Lachnum	s__Lachnum_sp
27	OTU205	connectors	k__Fungi	p__Ascomycota	c__Eurotiomycetes	o__Eurotiales	f__Trichocomaceae	g__Penicillium	s__Penicillium_nodositatum
27	OTU148	connectors	k__Fungi	p__Ascomycota	c__Leotiomycetes	o__Leotiomycetes_ord_Incertae_sedis	f__Leotiomycetes_fam_Incertae_sedis	g__Mycosymbioces	s__Mycosymbioces_sp
27	OTU4795	connectors	k__Fungi	k__Fungi_unclassified	k__Fungi_unclassified	k__Fungi_unclassified	k__Fungi_unclassified	k__Fungi_unclassified
27	OTU748	connectors	k__Fungi	p__Basidiomycota	c__Agaricomycetes	o__Sebacinales	f__Serendipitaceae	g__unclassified_Serendipitaceae	s__Serendipitaceae_sp
27	OTU12050	connectors	k__Fungi	p__Basidiomycota	c__Agaricomycetes	o__Russulales	f__Russulaceae	g__Russula
27	OTU863	connectors	k__Fungi	p__Ascomycota	c__Sordariomycetes	o__Hypocreales	f__Hypocreaceae	g__Trichoderma	s__Trichoderma_harzianum
27	OTU857	connectors	k__Fungi	p__Ascomycota	c__Eurotiomycetes	o__Eurotiales	f__Trichocomaceae	g__Penicillium	s__Penicillium_citreonigrum
27	OTU533	connectors	k__Fungi	p__Ascomycota	c__Leotiomycetes	o__Helotiales	f__Helotiaceae	f__Helotiaceae_unclassified
27	OTU392	connectors	k__Fungi	p__Ascomycota	c__Sordariomycetes	o__Hypocreales	f__Clavicipitaceae	f__Clavicipitaceae_unclassified
27	OTU586	connectors	k__Fungi	p__Ascomycota	c__Eurotiomycetes	o__Eurotiales	f__Trichocomaceae	g__Aspergillus	s__Aspergillus_brunneouniseriatus
27	OTU372	connectors	k__Fungi	p__Rozellomycota	c__unclassified_Rozellomycota	o__unclassified_Rozellomycota	f__unclassified_Rozellomycota	g__unclassified_Rozellomycota	s__Rozellomycota_sp
27	OTU253	connectors	k__Fungi	p__Ascomycota	p__Ascomycota_unclassified	p__Ascomycota_unclassified	p__Ascomycota_unclassified	p__Ascomycota_unclassified
27	OTU551	connectors	k__Fungi	p__Rozellomycota	c__Rozellomycota_cls_Incertae_sedis	o__GS11	f__unclassified_GS11	g__unclassified_GS11	s__GS11_sp
27	OTU5415	connectors	k__Fungi	p__Ascomycota	c__Eurotiomycetes	o__Chaetothyriales	f__Herpotrichiellaceae	g__Capronia	s__Capronia_sp
27	OTU2388	connectors	k__Fungi	p__Ascomycota	c__Dothideomycetes	c__Dothideomycetes_unclassified	c__Dothideomycetes_unclassified	c__Dothideomycetes_unclassified
27	OTU1640	connectors	k__Fungi	p__Ascomycota	c__Eurotiomycetes	o__Eurotiales	f__Trichocomaceae	g__Penicillium
27	OTU338	connectors	k__Fungi	k__Fungi_unclassified	k__Fungi_unclassified	k__Fungi_unclassified	k__Fungi_unclassified	k__Fungi_unclassified
27	OTU331	connectors	k__Fungi	p__Ascomycota	c__Geoglossomycetes	o__Geoglossales	f__Geoglossaceae	g__Trichoglossum	s__Trichoglossum_octopartitum
27	OTU11326	connectors	k__Fungi	p__Basidiomycota	c__Tremellomycetes	o__Tremellales	f__Trimorphomycetaceae	g__Saitozyma	s__Saitozyma_podzolica
27	OTU9516	connectors	k__Fungi	p__Basidiomycota	c__Tremellomycetes	o__Tremellales	f__Trimorphomycetaceae	g__Saitozyma	s__Saitozyma_podzolica
27	OTU44	connectors	k__Fungi	p__Basidiomycota	c__Agaricomycetes	o__Russulales	f__Russulaceae	g__Lactifluus	s__Lactifluus_glaucescens
27	OTU62	connectors	k__Fungi	p__Ascomycota	c__Leotiomycetes	o__Helotiales	o__Helotiales_unclassified	o__Helotiales_unclassified
27	OTU91	connectors	k__Fungi	p__Ascomycota	c__Dothideomycetes	c__Dothideomycetes_unclassified	c__Dothideomycetes_unclassified	c__Dothideomycetes_unclassified
27	OTU351	connectors	k__Fungi	p__Ascomycota	c__Dothideomycetes	o__Hysteriales	f__Gloniaceae	g__Cenococcum	s__Cenococcum_sp
27	OTU27	connectors	k__Fungi	p__Ascomycota	c__Leotiomycetes	o__Helotiales	f__Helotiales_fam_Incertae_sedis	g__Hyphodiscus	s__Hyphodiscus_sp
27	OTU123	connectors	k__Fungi	k__Fungi_unclassified	k__Fungi_unclassified	k__Fungi_unclassified	k__Fungi_unclassified	k__Fungi_unclassified
27	OTU240	connectors	k__Fungi	p__Ascomycota	c__Sordariomycetes	c__Sordariomycetes_unclassified	c__Sordariomycetes_unclassified	c__Sordariomycetes_unclassified
27	OTU541	connectors	k__Fungi	p__Ascomycota	c__Eurotiomycetes	o__Chaetothyriales	f__Herpotrichiellaceae	f__Herpotrichiellaceae_unclassified
27	OTU5552	connectors	k__Fungi	p__Basidiomycota	c__Agaricomycetes	o__Sebacinales	f__Serendipitaceae	f__Serendipitaceae_unclassified
27	OTU552	connectors	k__Fungi	p__Ascomycota	c__Dothideomycetes	o__Capnodiales	f__Teratosphaeriaceae	g__Devriesia	s__Devriesia_sp
27	OTU66	connectors	k__Fungi	p__Mortierellomycota	c__Mortierellomycotina_cls_Incertae_sedis	o__Mortierellales	f__Mortierellaceae	g__Mortierella	s__Mortierella_macrocystopsis
27	OTU40	connectors	k__Fungi	p__Ascomycota	c__Eurotiomycetes	o__Chaetothyriales	f__Herpotrichiellaceae	g__unclassified_Herpotrichiellaceae	s__Herpotrichiellaceae_sp
28	OTU139	module hubs	k__Fungi	p__Rozellomycota	c__Rozellomycota_cls_Incertae_sedis	o__GS11	f__unclassified_GS11	g__unclassified_GS11	s__GS11_sp
28	OTU5257	module hubs	k__Fungi	p__Ascomycota	c__Eurotiomycetes	o__Chaetothyriales	f__Herpotrichiellaceae	f__Herpotrichiellaceae_unclassified
28	OTU983	module hubs	k__Fungi	p__Basidiomycota	c__Agaricomycetes	o__Polyporales	f__Ganodermataceae	g__Ganoderma	s__Ganoderma_lucidum
28	OTU179	module hubs	k__Fungi	p__Ascomycota	p__Ascomycota_unclassified	p__Ascomycota_unclassified	p__Ascomycota_unclassified	p__Ascomycota_unclassified
28	OTU388	module hubs	k__Fungi	p__Ascomycota	c__Sordariomycetes	o__Hypocreales	f__Hypocreales_fam_Incertae_sedis	g__Ilyonectria	s__Ilyonectria_destructans
28	OTU488	module hubs	k__Fungi	p__Mortierellomycota	c__Mortierellomycotina_cls_Incertae_sedis	o__Mortierellales	f__Mortierellaceae	g__Mortierella
28	OTU625	module hubs	k__Fungi	p__Ascomycota	c__Leotiomycetes	o__Leotiomycetes_ord_Incertae_sedis	f__Myxotrichaceae	g__Gymnostellatospora	s__Gymnostellatospora_japonica
28	OTU1862	module hubs	k__Fungi	p__Ascomycota	c__Eurotiomycetes	o__Chaetothyriales	f__Herpotrichiellaceae	f__Herpotrichiellaceae_unclassified
28	OTU3	module hubs	k__Fungi	p__Mortierellomycota	c__Mortierellomycotina_cls_Incertae_sedis	o__Mortierellales	f__Mortierellaceae	g__Mortierella	s__Mortierella_humilis
28	OTU10	module hubs	k__Fungi	p__Ascomycota	c__Eurotiomycetes	o__Chaetothyriales	f__unclassified_Chaetothyriales	g__unclassified_Chaetothyriales	s__Chaetothyriales_sp
28	OTU340	module hubs	k__Fungi	p__Basidiomycota	c__Agaricomycetes	o__Trechisporales	f__Hydnodontaceae	g__Trechispora
28	OTU50	module hubs	k__Fungi	p__Ascomycota	p__Ascomycota_unclassified	p__Ascomycota_unclassified	p__Ascomycota_unclassified	p__Ascomycota_unclassified
28	OTU137	connectors	k__Fungi	p__Basidiomycota	c__Agaricomycetes	o__Russulales	f__Russulaceae	f__Russulaceae_unclassified
28	OTU61	connectors	k__Fungi	p__Ascomycota	c__Eurotiomycetes	o__Eurotiales	f__Trichocomaceae	g__Talaromyces
28	OTU383	connectors	k__Fungi	k__Fungi_unclassified	k__Fungi_unclassified	k__Fungi_unclassified	k__Fungi_unclassified	k__Fungi_unclassified
28	OTU550	connectors	k__Fungi	p__Ascomycota	c__Pezizomycotina_cls_Incertae_sedis	o__Pezizomycotina_ord_Incertae_sedis	f__Pezizomycotina_fam_Incertae_sedis	f__Pezizomycotina_fam_Incertae_sedis_unclassified
28	OTU1109	connectors	k__Fungi	p__Ascomycota	c__Dothideomycetes	o__Dothideales	f__Dothioraceae	g__Hormonema	s__Hormonema_macrosporum
28	OTU251	connectors	k__Fungi	p__Ascomycota	c__Lecanoromycetes	c__Lecanoromycetes_unclassified	c__Lecanoromycetes_unclassified	c__Lecanoromycetes_unclassified
28	OTU450	connectors	k__Fungi	p__Ascomycota	c__Dothideomycetes	o__Pleosporales	o__Pleosporales_unclassified	o__Pleosporales_unclassified
28	OTU759	connectors	k__Fungi	p__Ascomycota	c__Sordariomycetes	o__Hypocreales	f__Clavicipitaceae	f__Clavicipitaceae_unclassified
28	OTU589	connectors	k__Fungi	p__Ascomycota	c__Dothideomycetes	o__Capnodiales	o__Capnodiales_unclassified	o__Capnodiales_unclassified
28	OTU20290	connectors	k__Fungi	p__Ascomycota	c__Sordariomycetes	o__Chaetosphaeriales	f__Chaetosphaeriaceae	g__Chaetosphaeria
28	OTU12050	connectors	k__Fungi	p__Basidiomycota	c__Agaricomycetes	o__Russulales	f__Russulaceae	g__Russula
28	OTU557	connectors	k__Fungi	p__Ascomycota	c__Sordariomycetes	o__Sordariales	f__Chaetomiaceae	g__Chaetomium	s__Chaetomium_aureum
28	OTU624	connectors	k__Fungi	p__Ascomycota	c__Eurotiomycetes	o__Chaetothyriales	f__Herpotrichiellaceae	f__Herpotrichiellaceae_unclassified
28	OTU586	connectors	k__Fungi	p__Ascomycota	c__Eurotiomycetes	o__Eurotiales	f__Trichocomaceae	g__Aspergillus	s__Aspergillus_brunneouniseriatus
28	OTU1661	connectors	k__Fungi	p__Mucoromycota	c__Mucoromycotina_cls_Incertae_sedis	o__GS23	f__unclassified_GS23	g__unclassified_GS23	s__GS23_sp
28	OTU4760	connectors	k__Fungi	p__Mortierellomycota	c__Mortierellomycotina_cls_Incertae_sedis	o__Mortierellales	f__Mortierellaceae	g__Mortierella
28	OTU2388	connectors	k__Fungi	p__Ascomycota	c__Dothideomycetes	c__Dothideomycetes_unclassified	c__Dothideomycetes_unclassified	c__Dothideomycetes_unclassified
28	OTU600	connectors	k__Fungi	p__Ascomycota	c__Eurotiomycetes	o__Chaetothyriales	f__Herpotrichiellaceae	g__Capronia	s__Capronia_sp
28	OTU331	connectors	k__Fungi	p__Ascomycota	c__Geoglossomycetes	o__Geoglossales	f__Geoglossaceae	g__Trichoglossum	s__Trichoglossum_octopartitum
28	OTU11326	connectors	k__Fungi	p__Basidiomycota	c__Tremellomycetes	o__Tremellales	f__Trimorphomycetaceae	g__Saitozyma	s__Saitozyma_podzolica
28	OTU1803	connectors	k__Fungi	p__Ascomycota	c__Dothideomycetes	o__Capnodiales	f__Teratosphaeriaceae	f__Teratosphaeriaceae_unclassified
28	OTU3891	connectors	k__Fungi	p__Basidiomycota	c__Agaricomycetes	o__Agaricales	f__Clavariaceae	g__Clavaria	s__Clavaria_citrinorubra
28	OTU9516	connectors	k__Fungi	p__Basidiomycota	c__Tremellomycetes	o__Tremellales	f__Trimorphomycetaceae	g__Saitozyma	s__Saitozyma_podzolica
28	OTU1228	connectors	k__Fungi	p__Ascomycota	c__Dothideomycetes	o__Hysteriales	f__unclassified_Hysteriales	g__unclassified_Hysteriales	s__Hysteriales_sp
28	OTU62	connectors	k__Fungi	p__Ascomycota	c__Leotiomycetes	o__Helotiales	o__Helotiales_unclassified	o__Helotiales_unclassified
28	OTU31	connectors	k__Fungi	p__Basidiomycota	c__Agaricomycetes	o__Agaricales	f__Amanitaceae	g__Amanita	s__Amanita_citrina
28	OTU9872	connectors	k__Fungi	p__Ascomycota	c__Leotiomycetes	o__Rhytismatales	f__Rhytismataceae	g__unclassified_Rhytismataceae	s__Rhytismataceae_sp
28	OTU195	connectors	k__Fungi	p__Ascomycota	c__Eurotiomycetes	o__Eurotiales	f__Trichocomaceae	f__Trichocomaceae_unclassified
28	OTU236	connectors	k__Fungi	p__Basidiomycota	c__Agaricomycetes	o__Russulales	f__Russulaceae	g__Lactifluus	s__Lactifluus_roseophyllus
28	OTU27	connectors	k__Fungi	p__Ascomycota	c__Leotiomycetes	o__Helotiales	f__Helotiales_fam_Incertae_sedis	g__Hyphodiscus	s__Hyphodiscus_sp
28	OTU87	connectors	k__Fungi	p__Ascomycota	c__Eurotiomycetes	o__Chaetothyriales	f__Herpotrichiellaceae	g__unclassified_Herpotrichiellaceae	s__Herpotrichiellaceae_sp
28	OTU332	connectors	k__Fungi	p__Ascomycota	c__Eurotiomycetes	o__Eurotiales	f__Trichocomaceae	g__Penicillium	s__Penicillium_sp
28	OTU5552	connectors	k__Fungi	p__Basidiomycota	c__Agaricomycetes	o__Sebacinales	f__Serendipitaceae	f__Serendipitaceae_unclassified
28	OTU40	connectors	k__Fungi	p__Ascomycota	c__Eurotiomycetes	o__Chaetothyriales	f__Herpotrichiellaceae	g__unclassified_Herpotrichiellaceae	s__Herpotrichiellaceae_sp
28	OTU153	connectors	k__Fungi	p__Basidiomycota	c__Tremellomycetes	o__Trichosporonales	f__Trichosporonaceae	g__Apiotrichum	s__Apiotrichum_dehoogii
29	OTU139	module hubs	k__Fungi	p__Rozellomycota	c__Rozellomycota_cls_Incertae_sedis	o__GS11	f__unclassified_GS11	g__unclassified_GS11	s__GS11_sp
29	OTU1109	module hubs	k__Fungi	p__Ascomycota	c__Dothideomycetes	o__Dothideales	f__Dothioraceae	g__Hormonema	s__Hormonema_macrosporum
29	OTU224	module hubs	k__Fungi	p__Ascomycota	c__Leotiomycetes	o__Helotiales	f__Helotiales_fam_Incertae_sedis	g__Infundichalara	s__Infundichalara_sp
29	OTU611	module hubs	k__Fungi	p__Ascomycota	c__Sordariomycetes	o__Hypocreales	f__Nectriaceae	g__Fusarium	s__Fusarium_solani
29	OTU488	module hubs	k__Fungi	p__Mortierellomycota	c__Mortierellomycotina_cls_Incertae_sedis	o__Mortierellales	f__Mortierellaceae	g__Mortierella
29	OTU109	module hubs	k__Fungi	p__Ascomycota	c__Sordariomycetes	o__Sordariales	f__unclassified_Sordariales	g__unclassified_Sordariales	s__Sordariales_sp
29	OTU351	module hubs	k__Fungi	p__Ascomycota	c__Dothideomycetes	o__Hysteriales	f__Gloniaceae	g__Cenococcum	s__Cenococcum_sp
29	OTU141	module hubs	k__Fungi	p__Ascomycota	c__Sordariomycetes	o__Hypocreales	f__Hypocreaceae	g__Trichoderma
29	OTU10	module hubs	k__Fungi	p__Ascomycota	c__Eurotiomycetes	o__Chaetothyriales	f__unclassified_Chaetothyriales	g__unclassified_Chaetothyriales	s__Chaetothyriales_sp
29	OTU195	module hubs	k__Fungi	p__Ascomycota	c__Eurotiomycetes	o__Eurotiales	f__Trichocomaceae	f__Trichocomaceae_unclassified
29	OTU13	module hubs	k__Fungi	p__Ascomycota	c__Dothideomycetes	o__Hysteriales	f__Gloniaceae	g__Cenococcum	s__Cenococcum_sp
29	OTU340	module hubs	k__Fungi	p__Basidiomycota	c__Agaricomycetes	o__Trechisporales	f__Hydnodontaceae	g__Trechispora
29	OTU32	module hubs	k__Fungi	p__Ascomycota	p__Ascomycota_unclassified	p__Ascomycota_unclassified	p__Ascomycota_unclassified	p__Ascomycota_unclassified
29	OTU3724	connectors	k__Fungi	p__Basidiomycota	c__Agaricomycetes	o__Agaricales	f__Tricholomataceae	g__unclassified_Tricholomataceae	s__Tricholomataceae_sp
29	OTU244	connectors	k__Fungi	p__Basidiomycota	c__Agaricomycetes	o__Thelephorales	f__Thelephoraceae	g__Tomentella	s__Tomentella_stuposa
29	OTU161	connectors	k__Fungi	p__Ascomycota	c__Eurotiomycetes	o__Eurotiales	f__Trichocomaceae	g__Penicillium
29	OTU102	connectors	k__Fungi	p__Basidiomycota	c__Agaricomycetes	c__Agaricomycetes_unclassified	c__Agaricomycetes_unclassified	c__Agaricomycetes_unclassified
29	OTU591	connectors	k__Fungi	p__Ascomycota	c__Leotiomycetes	o__Leotiomycetes_ord_Incertae_sedis	f__Leotiomycetes_fam_Incertae_sedis	g__Leohumicola	s__Leohumicola_lenta
29	OTU1030	connectors	k__Fungi	p__Rozellomycota	c__unclassified_Rozellomycota	o__unclassified_Rozellomycota	f__unclassified_Rozellomycota	g__unclassified_Rozellomycota	s__Rozellomycota_sp
29	OTU852	connectors	k__Fungi	p__Ascomycota	p__Ascomycota_unclassified	p__Ascomycota_unclassified	p__Ascomycota_unclassified	p__Ascomycota_unclassified
29	OTU550	connectors	k__Fungi	p__Ascomycota	c__Pezizomycotina_cls_Incertae_sedis	o__Pezizomycotina_ord_Incertae_sedis	f__Pezizomycotina_fam_Incertae_sedis	f__Pezizomycotina_fam_Incertae_sedis_unclassified
29	OTU251	connectors	k__Fungi	p__Ascomycota	c__Lecanoromycetes	c__Lecanoromycetes_unclassified	c__Lecanoromycetes_unclassified	c__Lecanoromycetes_unclassified
29	OTU450	connectors	k__Fungi	p__Ascomycota	c__Dothideomycetes	o__Pleosporales	o__Pleosporales_unclassified	o__Pleosporales_unclassified
29	OTU759	connectors	k__Fungi	p__Ascomycota	c__Sordariomycetes	o__Hypocreales	f__Clavicipitaceae	f__Clavicipitaceae_unclassified
29	OTU148	connectors	k__Fungi	p__Ascomycota	c__Leotiomycetes	o__Leotiomycetes_ord_Incertae_sedis	f__Leotiomycetes_fam_Incertae_sedis	g__Mycosymbioces	s__Mycosymbioces_sp
29	OTU8488	connectors	k__Fungi	p__Ascomycota	c__Eurotiomycetes	o__Eurotiales	f__Trichocomaceae	g__Penicillium
29	OTU589	connectors	k__Fungi	p__Ascomycota	c__Dothideomycetes	o__Capnodiales	o__Capnodiales_unclassified	o__Capnodiales_unclassified
29	OTU493	connectors	k__Fungi	p__Basidiomycota	c__Agaricomycetes	o__Agaricales	f__Clavariaceae	g__unclassified_Clavariaceae	s__Clavariaceae_sp
29	OTU12050	connectors	k__Fungi	p__Basidiomycota	c__Agaricomycetes	o__Russulales	f__Russulaceae	g__Russula
29	OTU624	connectors	k__Fungi	p__Ascomycota	c__Eurotiomycetes	o__Chaetothyriales	f__Herpotrichiellaceae	f__Herpotrichiellaceae_unclassified
29	OTU10547	connectors	k__Fungi	p__Basidiomycota	c__Tremellomycetes	o__Tremellales	f__Trimorphomycetaceae	g__Saitozyma	s__Saitozyma_podzolica
29	OTU632	connectors	k__Fungi	p__Ascomycota	c__Eurotiomycetes	o__Chaetothyriales	f__Herpotrichiellaceae	g__Cladophialophora	s__Cladophialophora_chaetospira
29	OTU4798	connectors	k__Fungi	p__Ascomycota	c__Eurotiomycetes	o__Eurotiales	f__Trichocomaceae	g__Penicillium
29	OTU5635	connectors	k__Fungi	p__Ascomycota	c__Eurotiomycetes	o__Chaetothyriales	f__Herpotrichiellaceae	f__Herpotrichiellaceae_unclassified
29	OTU992	connectors	k__Fungi	p__Ascomycota	c__Dothideomycetes	o__Capnodiales	f__Teratosphaeriaceae	g__Devriesia	s__Devriesia_sp
29	OTU734	connectors	k__Fungi	p__Ascomycota	c__Leotiomycetes	c__Leotiomycetes_unclassified	c__Leotiomycetes_unclassified	c__Leotiomycetes_unclassified
29	OTU253	connectors	k__Fungi	p__Ascomycota	p__Ascomycota_unclassified	p__Ascomycota_unclassified	p__Ascomycota_unclassified	p__Ascomycota_unclassified
29	OTU583	connectors	k__Fungi	p__Ascomycota	c__Sordariomycetes	o__Chaetosphaeriales	f__Chaetosphaeriaceae	g__Chaetosphaeria	s__Chaetosphaeria_vermicularioides
29	OTU551	connectors	k__Fungi	p__Rozellomycota	c__Rozellomycota_cls_Incertae_sedis	o__GS11	f__unclassified_GS11	g__unclassified_GS11	s__GS11_sp
29	OTU5268	connectors	k__Fungi	p__Basidiomycota	c__Agaricomycetes	o__Russulales	f__Russulaceae	g__Russula	s__Russula_poichilochroa
29	OTU9301	connectors	k__Fungi	p__Ascomycota	c__Leotiomycetes	o__Helotiales	f__Helotiales_fam_Incertae_sedis	g__Hyphodiscus	s__Hyphodiscus_sp
29	OTU9090	connectors	k__Fungi	p__Ascomycota	c__Eurotiomycetes	o__Eurotiales	f__Trichocomaceae	g__Talaromyces	s__Talaromyces_oumae-annae
29	OTU1640	connectors	k__Fungi	p__Ascomycota	c__Eurotiomycetes	o__Eurotiales	f__Trichocomaceae	g__Penicillium
29	OTU448	connectors	k__Fungi	p__Ascomycota	c__Sordariomycetes	o__Hypocreales	f__Nectriaceae	g__Mariannaea	s__Mariannaea_samuelsii
29	OTU600	connectors	k__Fungi	p__Ascomycota	c__Eurotiomycetes	o__Chaetothyriales	f__Herpotrichiellaceae	g__Capronia	s__Capronia_sp
29	OTU11326	connectors	k__Fungi	p__Basidiomycota	c__Tremellomycetes	o__Tremellales	f__Trimorphomycetaceae	g__Saitozyma	s__Saitozyma_podzolica
29	OTU106	connectors	k__Fungi	p__Ascomycota	c__Leotiomycetes	o__Helotiales	o__Helotiales_unclassified	o__Helotiales_unclassified
29	OTU1228	connectors	k__Fungi	p__Ascomycota	c__Dothideomycetes	o__Hysteriales	f__unclassified_Hysteriales	g__unclassified_Hysteriales	s__Hysteriales_sp
29	OTU91	connectors	k__Fungi	p__Ascomycota	c__Dothideomycetes	c__Dothideomycetes_unclassified	c__Dothideomycetes_unclassified	c__Dothideomycetes_unclassified
29	OTU346	connectors	k__Fungi	k__Fungi_unclassified	k__Fungi_unclassified	k__Fungi_unclassified	k__Fungi_unclassified	k__Fungi_unclassified
29	OTU688	connectors	k__Fungi	p__Rozellomycota	c__unclassified_Rozellomycota	o__unclassified_Rozellomycota	f__unclassified_Rozellomycota	g__unclassified_Rozellomycota	s__Rozellomycota_sp
29	OTU3843	connectors	k__Fungi	p__Basidiomycota	c__Agaricomycetes	o__Sebacinales	f__Serendipitaceae	g__unclassified_Serendipitaceae	s__Serendipitaceae_sp
29	OTU707	connectors	k__Fungi	p__Ascomycota	c__Lecanoromycetes	c__Lecanoromycetes_unclassified	c__Lecanoromycetes_unclassified	c__Lecanoromycetes_unclassified
29	OTU221	connectors	k__Fungi	p__Ascomycota	c__Leotiomycetes	c__Leotiomycetes_unclassified	c__Leotiomycetes_unclassified	c__Leotiomycetes_unclassified
29	OTU184	connectors	k__Fungi	p__Basidiomycota	c__Agaricomycetes	o__Auriculariales	f__Auriculariales_fam_Incertae_sedis	g__Basidiodendron	s__Basidiodendron_sp
29	OTU13018	connectors	k__Fungi	p__Ascomycota	c__Eurotiomycetes	o__Chaetothyriales	f__Herpotrichiellaceae	f__Herpotrichiellaceae_unclassified
29	OTU125	connectors	k__Fungi	p__Ascomycota	c__Leotiomycetes	o__Leotiomycetes_ord_Incertae_sedis	f__Myxotrichaceae	g__Oidiodendron	s__Oidiodendron_maius
29	OTU240	connectors	k__Fungi	p__Ascomycota	c__Sordariomycetes	c__Sordariomycetes_unclassified	c__Sordariomycetes_unclassified	c__Sordariomycetes_unclassified
29	OTU103	connectors	k__Fungi	p__Ascomycota	c__Eurotiomycetes	o__Chaetothyriales	f__unclassified_Chaetothyriales	g__unclassified_Chaetothyriales	s__Chaetothyriales_sp
29	OTU38	connectors	k__Fungi	p__Basidiomycota	c__Agaricomycetes	o__Russulales	f__Russulaceae	g__Russula	s__Russula_poichilochroa
29	OTU176	connectors	k__Fungi	p__Basidiomycota	c__Tremellomycetes	o__Tremellales	f__Tremellaceae	g__Tremella
29	OTU646	connectors	k__Fungi	p__Ascomycota	c__Leotiomycetes	o__Leotiomycetes_ord_Incertae_sedis	f__Leotiomycetes_fam_Incertae_sedis	g__Leohumicola	s__Leohumicola_sp
29	OTU552	connectors	k__Fungi	p__Ascomycota	c__Dothideomycetes	o__Capnodiales	f__Teratosphaeriaceae	g__Devriesia	s__Devriesia_sp
29	OTU66	connectors	k__Fungi	p__Mortierellomycota	c__Mortierellomycotina_cls_Incertae_sedis	o__Mortierellales	f__Mortierellaceae	g__Mortierella	s__Mortierella_macrocystopsis
29	OTU40	connectors	k__Fungi	p__Ascomycota	c__Eurotiomycetes	o__Chaetothyriales	f__Herpotrichiellaceae	g__unclassified_Herpotrichiellaceae	s__Herpotrichiellaceae_sp
29	OTU153	connectors	k__Fungi	p__Basidiomycota	c__Tremellomycetes	o__Trichosporonales	f__Trichosporonaceae	g__Apiotrichum	s__Apiotrichum_dehoogii

## Sheet: Table S5
Table S5 Brief information of 28 studied islands.
Island ID	Area (m2)	Perimeter (m)	Plot number	Sample number
2	1197	147	1	4
3	1396	167	1	4
4	1870	171	1	4
5	1890	222	1	4
6	2538	207	1	4
7	2550	217	1	4
8	2878	204	2	8
9	3645	275	2	8
10	3949	348	2	8
11	4161	245	2	8
12	4638	343	2	8
13	5307	371	2	8
14	6181	353	2	8
15	6876	423	2	8
16	7880	403	2	8
17	8388	452	2	8
18	8542	488	2	8
19	8625	716	2	8
20	9856	543	2	8
21	13071	562	4	16
22	13172	583	4	16
23	13264	603	4	16
24	25619	1213	4	16
25	36958	1364	4	16
26	97930	3538	5	20
27	274942	5622	4	16
28	479759	7523	4	16
29	11538756	101889	6	24
